# Supplementary material for: Post-Synthetic Modification of a Metal–Organic Framework Glass
Source: Chem Mater. 2022 Feb 18;34(5):2187–96. doi: 10.1021/acs.chemmater.1c03820 (PMC9100367; doi:10.1021/acs.chemmater.1c03820)
Supplement: Supplementary file 2 — cm1c03820_si_002.cif [file cm1c03820_si_002.cif]

data_zif_uc_v2_sq
_audit_creation_date               2021-01-22
_audit_creation_method
;
Olex2 1.2
(compiled 2018.05.29 svn.r3508 for OlexSys, GUI svn.r5506)
;
_shelx_SHELXL_version_number       '2014/7'
_audit_contact_author_address      ?
_audit_contact_author_email        ?
_audit_contact_author_name         ''
_audit_contact_author_phone        ?
_publ_contact_author_id_orcid      ?
_publ_section_references
;
Dolomanov, O.V., Bourhis, L.J., Gildea, R.J, Howard, J.A.K. & Puschmann, H.
 (2009), J. Appl. Cryst. 42, 339-341.

Sheldrick, G.M. (2008). Acta Cryst. A64, 112-122.

Sheldrick, G.M. (2015). Acta Cryst. A71, 3-8.
;
_chemical_name_common              ?
_chemical_name_systematic          ?
_chemical_formula_moiety           'C13.59 H12.78 N8.39 Zn2'
_chemical_formula_sum              'C13.59 H12.78 N8.39 Zn2'
_chemical_formula_weight           424.36
_chemical_melting_point            ?
loop_
  _atom_type_symbol
  _atom_type_description
  _atom_type_scat_dispersion_real
  _atom_type_scat_dispersion_imag
  _atom_type_scat_source
 'C' 'C' 0.0033 0.0016 'International Tables Vol C Tables 4.2.6.8 and 6.1.1.4'
 'H' 'H' 0.0000 0.0000 'International Tables Vol C Tables 4.2.6.8 and 6.1.1.4'
 'N' 'N' 0.0061 0.0033 'International Tables Vol C Tables 4.2.6.8 and 6.1.1.4'
 'Zn' 'Zn' 0.2839 1.4301 'International Tables Vol C Tables 4.2.6.8 and 6.1.1.4'

_shelx_space_group_comment
;
The symmetry employed for this shelxl refinement is uniquely defined
by the following loop, which should always be used as a source of
symmetry information in preference to the above space-group names.
They are only intended as comments.
;
_space_group_crystal_system        'orthorhombic'
_space_group_IT_number             61
_space_group_name_H-M_alt          'P b c a'
_space_group_name_Hall             '-P 2ac 2ab'
loop_
  _space_group_symop_operation_xyz
 'x, y, z'
 '-x+1/2, -y, z+1/2'
 '-x, y+1/2, -z+1/2'
 'x+1/2, -y+1/2, -z'
 '-x, -y, -z'
 'x-1/2, y, -z-1/2'
 'x, -y-1/2, z-1/2'
 '-x-1/2, y-1/2, z'

_cell_length_a                     15.839(2)
_cell_length_b                     15.599(2)
_cell_length_c                     17.984(2)
_cell_angle_alpha                  90
_cell_angle_beta                   90
_cell_angle_gamma                  90
_cell_volume                       4443.3(9)
_cell_formula_units_Z              8
_cell_measurement_reflns_used      9899
_cell_measurement_temperature      150
_cell_measurement_theta_max        26.34
_cell_measurement_theta_min        2.57
_shelx_estimated_absorpt_T_max     0.851
_shelx_estimated_absorpt_T_min     0.677
_exptl_absorpt_coefficient_mu      2.169
_exptl_absorpt_correction_T_max    0.7454
_exptl_absorpt_correction_T_min    0.6209
_exptl_absorpt_correction_type     multi-scan
_exptl_absorpt_process_details    
 'SADABS-2016/2 (Bruker,2016/2) was used for absorption correction. wR2(int) was 0.0904 before and 0.0647 after correction. The Ratio of minimum to maximum transmission is 0.8330. The \l/2 correction factor is Not present.'
_exptl_absorpt_special_details     ?
_exptl_crystal_colour              red
_exptl_crystal_colour_primary      red
_exptl_crystal_density_diffrn      1.269
_exptl_crystal_density_meas        ?
_exptl_crystal_density_method      ?
_exptl_crystal_description         'Octahedron'
_exptl_crystal_F_000               1704
_exptl_crystal_size_max            0.195
_exptl_crystal_size_mid            0.156
_exptl_crystal_size_min            0.077
_exptl_transmission_factor_max     ?
_exptl_transmission_factor_min     ?
_diffrn_reflns_av_R_equivalents    0.0593
_diffrn_reflns_av_unetI/netI       0.0438
_diffrn_reflns_Laue_measured_fraction_full  0.997
_diffrn_reflns_Laue_measured_fraction_max  0.996
_diffrn_reflns_limit_h_max         19
_diffrn_reflns_limit_h_min         -19
_diffrn_reflns_limit_k_max         19
_diffrn_reflns_limit_k_min         -18
_diffrn_reflns_limit_l_max         22
_diffrn_reflns_limit_l_min         -22
_diffrn_reflns_number              24514
_diffrn_reflns_point_group_measured_fraction_full  0.997
_diffrn_reflns_point_group_measured_fraction_max  0.996
_diffrn_reflns_theta_full          25.242
_diffrn_reflns_theta_max           26.376
_diffrn_reflns_theta_min           2.154
_diffrn_ambient_temperature        150

_diffrn_detector_area_resol_mean   ?
_diffrn_measured_fraction_theta_full  0.997
_diffrn_measured_fraction_theta_max  0.996
_diffrn_measurement_device_type    'Bruker APEX-II CCD'
_diffrn_measurement_method         '\f and \w scans'
_diffrn_radiation_type             MoK\a
_diffrn_radiation_wavelength       0.71073
_diffrn_source                     ?
_diffrn_standards_number           0
_reflns_Friedel_coverage           0.000
_reflns_Friedel_fraction_full      .
_reflns_Friedel_fraction_max       .
_reflns_number_gt                  3285
_reflns_number_total               4524
_reflns_special_details
;
 Reflections were merged by SHELXL according to the crystal
 class for the calculation of statistics and refinement.
 
 Structure factors included contributions from the .fab file.
 
 _reflns_Friedel_fraction is defined as the number of unique
 Friedel pairs measured divided by the number that would be
 possible theoretically, ignoring centric projections and
 systematic absences.
;
_reflns_threshold_expression       'I > 2\s(I)'
_computing_cell_refinement         'SAINT V8.40A (?, 2016)'
_computing_data_collection         ?
_computing_data_reduction          'SAINT V8.40A (?, 2016)'
_computing_molecular_graphics      'Olex2 (Dolomanov et al., 2009)'
_computing_publication_material    'Olex2 (Dolomanov et al., 2009)'
_computing_structure_refinement    'XL (Sheldrick, 2008)'
_computing_structure_solution      'XT (Sheldrick, 2015)'
_refine_diff_density_max           0.515
_refine_diff_density_min           -0.548
_refine_diff_density_rms           0.075
_refine_ls_extinction_coef         .
_refine_ls_extinction_method       none
_refine_ls_goodness_of_fit_ref     1.079
_refine_ls_hydrogen_treatment      constr
_refine_ls_matrix_type             full
_refine_ls_number_parameters       326
_refine_ls_number_reflns           4524
_refine_ls_number_restraints       322
_refine_ls_R_factor_all            0.0786
_refine_ls_R_factor_gt             0.0528
_refine_ls_restrained_S_all        1.062
_refine_ls_shift/su_max            0.001
_refine_ls_shift/su_mean           0.000
_refine_ls_structure_factor_coef   Fsqd
_refine_ls_weighting_details      
 'w=1/[\s^2^(Fo^2^)+(0.0317P)^2^+12.7673P] where P=(Fo^2^+2Fc^2^)/3'
_refine_ls_weighting_scheme        calc
_refine_ls_wR_factor_gt            0.1171
_refine_ls_wR_factor_ref           0.1393
_refine_special_details            ?
_olex2_refinement_description
;
1. Fixed Uiso
 At 1.2 times of:
  All C(H) groups, All N(H,H) groups
2. Restrained distances
 N6-C7
 1.33 with sigma of 0.02
 N5-C7
 1.35 with sigma of 0.02
 N4-C4
 1.35 with sigma of 0.02
 N3-C4
 1.33 with sigma of 0.02
 N5-C8A = N6-C9A
 1.38 with sigma of 0.02
 N6-C9 = N5-C8
 1.38 with sigma of 0.02
 N4-C5A = N3-C6A = N4-C5 = N3-C6
 1.38 with sigma of 0.02
 C6-C5 = C5A-C6A
 1.36 with sigma of 0.02
 C9A-C8A = C9-C8
 1.36 with sigma of 0.02
 N3-C6A = N4-C5A = N4-C5 = N3-C6
 1.37 with sigma of 0.02
 C6A-C5A = C6-C5
 1.36 with sigma of 0.02
 C14A-C13A = C15A-C14A = C16A-C15A = C16A-C11A = C13A-C12A = C12A-C11A
 1.38 with sigma of 0.02
3. Uiso/Uaniso restraints and constraints
N5 \\sim C7 \\sim N6 \\sim C9 \\sim C9A \\sim C8 \\sim C8A: within 1.7A with
sigma of 0.02 and sigma for terminal atoms of 0.04
C5 \\sim C6 \\sim C5A \\sim C6A \\sim N3 \\sim C4 \\sim N4: within 1.7A with
sigma of 0.02 and sigma for terminal atoms of 0.04
C1 \\sim N2 \\sim C2A \\sim C3A \\sim N1 \\sim C3 \\sim C2: within 1.7A with
sigma of 0.02 and sigma for terminal atoms of 0.04
C11 \\sim C12 \\sim N8 \\sim N7 \\sim C10: within 1.7A with sigma of 0.02 and
sigma for terminal atoms of 0.04
C11A \\sim C12A \\sim C16A \\sim C15A \\sim C14A \\sim C13A: within 1.7A with
sigma of 0.02 and sigma for terminal atoms of 0.04
N1A \\sim C15A \\sim C14A \\sim N2A: within 1.7A with sigma of 0.02 and sigma
for terminal atoms of 0.04
4. Others
 Sof(C6A)=Sof(H6A)=Sof(C5A)=Sof(H5A)=Sof(C9A)=Sof(H9A)=Sof(C8A)=Sof(H8A)=
 Sof(C2A)=Sof(H2A)=Sof(C3A)=Sof(H3A)=Sof(C16A)=Sof(H16A)=Sof(C13A)=Sof(H13A)=
 Sof(C15A)=Sof(C14A)=Sof(C11A)=Sof(C12A)=1-FVAR(1)
 Sof(C2)=Sof(H2)=Sof(C5)=Sof(H5)=Sof(C6)=Sof(H6)=Sof(C9)=Sof(H9)=Sof(C3)=
 Sof(H3)=Sof(C8)=Sof(H8)=Sof(C11)=Sof(H11)=Sof(C12)=Sof(H12)=FVAR(1)
 Fixed Sof: N2A(0.19397) H2AA(0.19397) H2AB(0.19397) N1A(0.19397)
 H1AA(0.19397) H1AB(0.19397)
5.a Aromatic/amide H refined with riding coordinates:
 C4(H4), C1(H1), C10(H10), C7(H7), C6A(H6A), C5A(H5A), C9A(H9A), C8A(H8A),
 C2A(H2A), C3A(H3A), C16A(H16A), C13A(H13A), C2(H2), C5(H5), C6(H6), C9(H9),
 C3(H3), C8(H8), C11(H11), C12(H12)
5.b X=CH2 refined with riding coordinates:
 N2A(H2AA,H2AB), N1A(H1AA,H1AB)
6. SQUEEZE program was used to account for the electron density 
within the voids originating from solvent molecules.
;
_atom_sites_solution_hydrogens     geom
_atom_sites_solution_primary       dual
_atom_sites_solution_secondary     ?
loop_
  _atom_site_label
  _atom_site_type_symbol
  _atom_site_fract_x
  _atom_site_fract_y
  _atom_site_fract_z
  _atom_site_U_iso_or_equiv
  _atom_site_adp_type
  _atom_site_occupancy
  _atom_site_site_symmetry_order
  _atom_site_calc_flag
  _atom_site_refinement_flags_posn
  _atom_site_refinement_flags_adp
  _atom_site_refinement_flags_occupancy
  _atom_site_disorder_assembly
  _atom_site_disorder_group
 Zn2 Zn 0.50123(3) 0.33981(4) 0.31332(3) 0.05404(18) Uani 1 1 d . . . . .
 Zn1 Zn 0.69670(3) 0.64580(4) 0.40631(3) 0.05557(19) Uani 1 1 d . . . . .
 N8 N 0.5679(2) 0.2421(3) 0.3523(2) 0.0557(10) Uani 1 1 d . U . . .
 N4 N 0.5819(3) 0.4367(3) 0.3061(2) 0.0559(10) Uani 1 1 d D U . . .
 N5 N 0.4478(3) 0.3140(3) 0.2164(2) 0.0581(10) Uani 1 1 d D U . . .
 N6 N 0.3703(2) 0.2432(2) 0.1339(2) 0.0540(9) Uani 1 1 d D U . . .
 N1 N 0.6668(3) 0.6274(3) 0.5116(2) 0.0618(11) Uani 1 1 d . U . . .
 N7 N 0.6826(3) 0.1704(3) 0.3880(3) 0.0632(11) Uani 1 1 d . U . . .
 N2 N 0.5901(3) 0.6324(3) 0.6149(2) 0.0603(10) Uani 1 1 d . U . . .
 N3 N 0.6622(3) 0.5446(3) 0.3462(2) 0.0590(10) Uani 1 1 d D U . . .
 C4 C 0.5994(3) 0.4917(3) 0.3606(3) 0.0517(11) Uani 1 1 d D U . . .
 H4 H 0.5698 0.4927 0.4052 0.062 Uiso 1 1 calc R . . . .
 C1 C 0.5982(3) 0.6537(3) 0.5455(3) 0.0563(12) Uani 1 1 d . U . . .
 H1 H 0.5575 0.6861 0.5211 0.068 Uiso 1 1 calc R . . . .
 C10 C 0.6507(3) 0.2418(3) 0.3620(3) 0.0540(11) Uani 1 1 d . U . . .
 H10 H 0.6840 0.2893 0.3512 0.065 Uiso 1 1 calc R . . . .
 C7 C 0.4097(3) 0.2418(3) 0.1988(3) 0.0563(12) Uani 1 1 d D U . . .
 H7 H 0.4105 0.1938 0.2294 0.068 Uiso 1 1 calc R . . . .
 C6A C 0.7013(13) 0.5157(16) 0.2839(9) 0.070(5) Uani 0.398(8) 1 d D U P A -2
 H6A H 0.7502 0.5365 0.2618 0.084 Uiso 0.398(8) 1 calc R . P A -2
 C5A C 0.6521(10) 0.4492(16) 0.2616(11) 0.069(5) Uani 0.398(8) 1 d D U P A -2
 H5A H 0.6644 0.4154 0.2204 0.083 Uiso 0.398(8) 1 calc R . P A -2
 C9A C 0.4009(14) 0.3164(12) 0.1000(14) 0.061(5) Uani 0.398(8) 1 d D U P A -2
 H9A H 0.3905 0.3326 0.0511 0.073 Uiso 0.398(8) 1 calc R . P A -2
 C8A C 0.4491(13) 0.3615(14) 0.1501(10) 0.057(4) Uani 0.398(8) 1 d D U P A -2
 H8A H 0.4770 0.4131 0.1417 0.069 Uiso 0.398(8) 1 calc R . P A -2
 C2A C 0.6466(12) 0.5626(12) 0.6173(11) 0.079(4) Uani 0.398(8) 1 d . U P A -2
 H2A H 0.6516 0.5248 0.6570 0.095 Uiso 0.398(8) 1 calc R . P A -2
 C3A C 0.6915(13) 0.5582(12) 0.5551(12) 0.082(4) Uani 0.398(8) 1 d . U P A -2
 H3A H 0.7316 0.5169 0.5431 0.098 Uiso 0.398(8) 1 calc R . P A -2
 C16A C 0.6101(9) 0.0477(8) 0.4547(7) 0.068(4) Uani 0.398(8) 1 d D U P A -2
 H16A H 0.6588 0.0213 0.4724 0.081 Uiso 0.398(8) 1 calc R . P A -2
 C13A C 0.4647(9) 0.1345(10) 0.4026(8) 0.075(4) Uani 0.398(8) 1 d D U P A -2
 H13A H 0.4164 0.1633 0.3871 0.090 Uiso 0.398(8) 1 calc R . P A -2
 C15A C 0.5304(9) 0.0146(10) 0.4652(9) 0.079(4) Uani 0.398(8) 1 d D U P A -2
 C14A C 0.4581(10) 0.0556(10) 0.4401(10) 0.080(4) Uani 0.398(8) 1 d D U P A -2
 C2 C 0.6696(8) 0.6089(10) 0.6356(7) 0.087(3) Uani 0.602(8) 1 d . U P A 1
 H2 H 0.6882 0.5979 0.6837 0.105 Uiso 0.602(8) 1 calc R . P A 1
 C5 C 0.6270(7) 0.4623(10) 0.2458(7) 0.066(3) Uani 0.602(8) 1 d D U P A 1
 H5 H 0.6250 0.4401 0.1978 0.080 Uiso 0.602(8) 1 calc R . P A 1
 C6 C 0.6756(9) 0.5277(10) 0.2711(6) 0.073(4) Uani 0.602(8) 1 d D U P A 1
 H6 H 0.7137 0.5579 0.2417 0.087 Uiso 0.602(8) 1 calc R . P A 1
 C9 C 0.3765(10) 0.3270(8) 0.1106(11) 0.070(4) Uani 0.602(8) 1 d D U P A 1
 H9 H 0.3548 0.3502 0.0669 0.084 Uiso 0.602(8) 1 calc R . P A 1
 C3 C 0.7161(8) 0.6047(10) 0.5728(7) 0.087(3) Uani 0.602(8) 1 d . U P A 1
 H3 H 0.7727 0.5890 0.5706 0.105 Uiso 0.602(8) 1 calc R . P A 1
 C8 C 0.4209(9) 0.3693(11) 0.1640(8) 0.069(4) Uani 0.602(8) 1 d D U P A 1
 H8 H 0.4311 0.4280 0.1643 0.082 Uiso 0.602(8) 1 calc R . P A 1
 C11A C 0.6110(13) 0.1238(11) 0.4152(7) 0.051(4) Uani 0.398(8) 1 d D U P A -2
 C12A C 0.5428(12) 0.1683(15) 0.3892(9) 0.053(4) Uani 0.398(8) 1 d D U P A -2
 C11 C 0.6167(10) 0.1147(10) 0.3830(10) 0.100(4) Uani 0.602(8) 1 d . U P A 1
 H11 H 0.6196 0.0558 0.3909 0.120 Uiso 0.602(8) 1 calc R . P A 1
 C12 C 0.5452(10) 0.1598(12) 0.3644(11) 0.099(5) Uani 0.602(8) 1 d . U P A 1
 H12 H 0.4909 0.1376 0.3608 0.119 Uiso 0.602(8) 1 calc R . P A 1
 N2A N 0.3934(17) 0.0167(16) 0.4496(13) 0.082(7) Uani 0.194 1 d . U P A -2
 H2AA H 0.3943 -0.0328 0.4706 0.098 Uiso 0.194 1 calc R . P A -2
 H2AB H 0.3462 0.0384 0.4353 0.098 Uiso 0.194 1 calc R . P A -2
 N1A N 0.522(3) -0.0542(18) 0.506(2) 0.105(10) Uani 0.194 1 d . U P A -2
 H1AA H 0.5664 -0.0779 0.5247 0.126 Uiso 0.194 1 calc R . P A -2
 H1AB H 0.4733 -0.0760 0.5129 0.126 Uiso 0.194 1 calc R . P A -2

loop_
  _atom_site_aniso_label
  _atom_site_aniso_U_11
  _atom_site_aniso_U_22
  _atom_site_aniso_U_33
  _atom_site_aniso_U_23
  _atom_site_aniso_U_13
  _atom_site_aniso_U_12
 Zn2 0.0516(3) 0.0583(3) 0.0522(3) -0.0017(3) -0.0094(3) 0.0002(3)
 Zn1 0.0511(3) 0.0538(3) 0.0618(4) 0.0053(3) -0.0011(3) -0.0047(3)
 N8 0.050(2) 0.056(2) 0.062(2) 0.004(2) -0.0086(19) -0.0059(19)
 N4 0.059(2) 0.055(2) 0.054(2) -0.0036(19) 0.0015(19) 0.0002(19)
 N5 0.065(3) 0.056(2) 0.053(2) 0.0021(19) -0.010(2) 0.002(2)
 N6 0.056(2) 0.051(2) 0.055(2) 0.0009(18) -0.0100(18) 0.0050(19)
 N1 0.053(2) 0.068(3) 0.064(2) 0.012(2) -0.001(2) 0.009(2)
 N7 0.052(2) 0.057(2) 0.081(3) 0.011(2) -0.002(2) 0.0007(19)
 N2 0.051(2) 0.070(3) 0.060(2) 0.013(2) -0.0072(19) 0.009(2)
 N3 0.060(2) 0.049(2) 0.068(3) -0.001(2) 0.010(2) 0.0004(19)
 C4 0.053(3) 0.054(3) 0.047(2) 0.002(2) 0.002(2) -0.004(2)
 C1 0.048(3) 0.065(3) 0.055(3) 0.003(2) -0.013(2) 0.009(2)
 C10 0.050(3) 0.054(3) 0.058(3) 0.003(2) -0.001(2) -0.001(2)
 C7 0.060(3) 0.054(3) 0.054(3) 0.007(2) -0.008(2) -0.003(2)
 C6A 0.064(9) 0.065(8) 0.080(8) -0.010(7) 0.039(7) 0.004(7)
 C5A 0.082(9) 0.061(8) 0.064(8) -0.015(7) 0.017(7) 0.007(8)
 C9A 0.065(10) 0.057(7) 0.061(8) 0.007(7) -0.026(7) 0.007(7)
 C8A 0.064(10) 0.044(7) 0.064(8) 0.004(6) -0.019(7) 0.005(7)
 C2A 0.081(8) 0.073(8) 0.083(8) 0.031(7) 0.007(7) 0.032(7)
 C3A 0.080(8) 0.074(8) 0.092(9) 0.026(8) 0.015(7) 0.027(7)
 C16A 0.082(8) 0.057(7) 0.064(7) 0.003(6) 0.000(7) -0.004(6)
 C13A 0.065(7) 0.087(9) 0.074(8) -0.025(7) -0.005(7) -0.003(7)
 C15A 0.100(10) 0.071(9) 0.067(8) -0.005(7) 0.009(8) -0.013(8)
 C14A 0.084(9) 0.079(9) 0.076(9) -0.019(8) 0.000(8) -0.015(8)
 C2 0.072(6) 0.117(8) 0.073(6) 0.024(7) -0.004(5) 0.029(6)
 C5 0.077(7) 0.064(6) 0.058(6) 0.008(5) 0.015(5) 0.003(6)
 C6 0.076(8) 0.050(6) 0.092(7) -0.001(5) 0.033(6) -0.006(6)
 C9 0.072(8) 0.058(6) 0.080(7) 0.010(5) -0.021(6) 0.006(5)
 C3 0.065(6) 0.117(8) 0.079(6) 0.015(7) -0.008(5) 0.033(6)
 C8 0.074(8) 0.055(6) 0.077(7) 0.010(6) -0.021(6) 0.011(6)
 C11A 0.063(8) 0.051(7) 0.039(6) -0.011(6) 0.011(6) -0.003(6)
 C12A 0.061(8) 0.061(8) 0.038(6) -0.017(6) 0.001(6) 0.000(7)
 C11 0.063(7) 0.075(8) 0.162(11) 0.045(8) -0.037(9) -0.021(6)
 C12 0.060(7) 0.078(9) 0.158(12) 0.032(9) -0.032(8) -0.021(6)
 N2A 0.093(16) 0.079(15) 0.073(14) -0.002(12) 0.006(13) -0.061(14)
 N1A 0.14(2) 0.058(16) 0.12(2) 0.037(17) 0.03(2) -0.018(17)

_geom_special_details
;
 All esds (except the esd in the dihedral angle between two l.s. planes)
 are estimated using the full covariance matrix.  The cell esds are taken
 into account individually in the estimation of esds in distances, angles
 and torsion angles; correlations between esds in cell parameters are only
 used when they are defined by crystal symmetry.  An approximate (isotropic)
 treatment of cell esds is used for estimating esds involving l.s. planes.
;
loop_
  _geom_bond_atom_site_label_1
  _geom_bond_atom_site_label_2
  _geom_bond_distance
  _geom_bond_site_symmetry_2
  _geom_bond_publ_flag
 Zn2 N8 1.982(4) . ?
 Zn2 N4 1.983(4) . ?
 Zn2 N5 1.979(4) . ?
 Zn2 N2 1.986(4) 5_666 ?
 Zn1 N6 1.989(4) 3_655 ?
 Zn1 N1 1.972(4) . ?
 Zn1 N7 1.978(4) 8_765 ?
 Zn1 N3 1.990(4) . ?
 N8 C10 1.322(6) . ?
 N8 C12A 1.39(2) . ?
 N8 C12 1.350(18) . ?
 N4 C4 1.331(6) . ?
 N4 C5A 1.385(12) . ?
 N4 C5 1.360(10) . ?
 N5 C7 1.316(6) . ?
 N5 C8A 1.405(16) . ?
 N5 C8 1.347(12) . ?
 N6 Zn1 1.989(4) 3_645 ?
 N6 C7 1.324(6) . ?
 N6 C9A 1.383(16) . ?
 N6 C9 1.377(13) . ?
 N1 C1 1.312(6) . ?
 N1 C3A 1.390(17) . ?
 N1 C3 1.395(12) . ?
 N7 Zn1 1.978(4) 8_755 ?
 N7 C10 1.310(6) . ?
 N7 C11A 1.43(2) . ?
 N7 C11 1.361(15) . ?
 N2 Zn2 1.986(4) 5_666 ?
 N2 C1 1.298(6) . ?
 N2 C2A 1.410(17) . ?
 N2 C2 1.364(12) . ?
 N3 C4 1.317(6) . ?
 N3 C6A 1.357(12) . ?
 N3 C6 1.392(10) . ?
 C6A C5A 1.358(13) . ?
 C9A C8A 1.374(16) . ?
 C2A C3A 1.33(2) . ?
 C16A C15A 1.377(14) . ?
 C16A C11A 1.383(16) . ?
 C13A C14A 1.408(15) . ?
 C13A C12A 1.366(17) . ?
 C15A C14A 1.387(16) . ?
 C15A N1A 1.30(3) . ?
 C14A N2A 1.20(3) . ?
 C2 C3 1.351(17) . ?
 C5 C6 1.357(11) . ?
 C9 C8 1.360(14) . ?
 C11A C12A 1.368(17) . ?
 C11 C12 1.375(18) . ?

loop_
  _geom_angle_atom_site_label_1
  _geom_angle_atom_site_label_2
  _geom_angle_atom_site_label_3
  _geom_angle
  _geom_angle_site_symmetry_1
  _geom_angle_site_symmetry_3
  _geom_angle_publ_flag
 N8 Zn2 N4 105.41(16) . . ?
 N8 Zn2 N2 109.04(17) . 5_666 ?
 N4 Zn2 N2 110.18(17) . 5_666 ?
 N5 Zn2 N8 112.49(17) . . ?
 N5 Zn2 N4 111.91(17) . . ?
 N5 Zn2 N2 107.78(17) . 5_666 ?
 N6 Zn1 N3 105.22(17) 3_655 . ?
 N1 Zn1 N6 109.38(17) . 3_655 ?
 N1 Zn1 N7 114.87(19) . 8_765 ?
 N1 Zn1 N3 109.85(18) . . ?
 N7 Zn1 N6 107.86(17) 8_765 3_655 ?
 N7 Zn1 N3 109.21(18) 8_765 . ?
 C10 N8 Zn2 125.3(3) . . ?
 C10 N8 C12A 102.6(9) . . ?
 C10 N8 C12 103.8(8) . . ?
 C12A N8 Zn2 130.9(9) . . ?
 C12 N8 Zn2 130.3(7) . . ?
 C4 N4 Zn2 125.3(3) . . ?
 C4 N4 C5A 99.6(11) . . ?
 C4 N4 C5 106.7(8) . . ?
 C5A N4 Zn2 131.5(11) . . ?
 C5 N4 Zn2 128.0(7) . . ?
 C7 N5 Zn2 125.6(3) . . ?
 C7 N5 C8A 104.7(11) . . ?
 C7 N5 C8 103.5(9) . . ?
 C8A N5 Zn2 129.4(11) . . ?
 C8 N5 Zn2 128.4(9) . . ?
 C7 N6 Zn1 124.0(3) . 3_645 ?
 C7 N6 C9A 103.7(11) . . ?
 C7 N6 C9 104.5(9) . . ?
 C9A N6 Zn1 131.2(11) . 3_645 ?
 C9 N6 Zn1 130.8(9) . 3_645 ?
 C1 N1 Zn1 126.9(3) . . ?
 C1 N1 C3A 102.3(9) . . ?
 C1 N1 C3 100.1(6) . . ?
 C3A N1 Zn1 125.9(9) . . ?
 C3 N1 Zn1 131.3(6) . . ?
 C10 N7 Zn1 126.7(3) . 8_755 ?
 C10 N7 C11A 104.4(8) . . ?
 C10 N7 C11 102.9(7) . . ?
 C11A N7 Zn1 127.5(8) . 8_755 ?
 C11 N7 Zn1 128.9(7) . 8_755 ?
 C1 N2 Zn2 129.9(3) . 5_666 ?
 C1 N2 C2A 99.4(9) . . ?
 C1 N2 C2 103.8(7) . . ?
 C2A N2 Zn2 127.7(8) . 5_666 ?
 C2 N2 Zn2 123.6(6) . 5_666 ?
 C4 N3 Zn1 126.7(3) . . ?
 C4 N3 C6A 107.4(11) . . ?
 C4 N3 C6 100.8(8) . . ?
 C6A N3 Zn1 125.9(11) . . ?
 C6 N3 Zn1 129.4(7) . . ?
 N3 C4 N4 114.7(4) . . ?
 N2 C1 N1 116.7(4) . . ?
 N7 C10 N8 115.6(4) . . ?
 N5 C7 N6 114.5(4) . . ?
 N3 C6A C5A 103.6(17) . . ?
 C6A C5A N4 113.4(17) . . ?
 C8A C9A N6 109.2(19) . . ?
 C9A C8A N5 106.2(18) . . ?
 C3A C2A N2 110.8(14) . . ?
 C2A C3A N1 106.5(14) . . ?
 C15A C16A C11A 113.7(15) . . ?
 C12A C13A C14A 119.3(16) . . ?
 C16A C15A C14A 122.6(15) . . ?
 N1A C15A C16A 118(2) . . ?
 N1A C15A C14A 119(2) . . ?
 C15A C14A C13A 119.9(15) . . ?
 N2A C14A C13A 125(2) . . ?
 N2A C14A C15A 115(2) . . ?
 C3 C2 N2 106.8(10) . . ?
 C6 C5 N4 104.5(12) . . ?
 C5 C6 N3 112.4(12) . . ?
 C8 C9 N6 106.4(14) . . ?
 C2 C3 N1 110.0(10) . . ?
 N5 C8 C9 110.4(14) . . ?
 C16A C11A N7 128.3(16) . . ?
 C12A C11A N7 104.5(13) . . ?
 C12A C11A C16A 127.1(19) . . ?
 C13A C12A N8 131.7(18) . . ?
 C13A C12A C11A 117(2) . . ?
 C11A C12A N8 111.0(14) . . ?
 N7 C11 C12 108.7(12) . . ?
 N8 C12 C11 107.9(12) . . ?

_shelx_res_file
;
    zif_uc_v2_sq.res created by SHELXL-2014/7

TITL zif_uc_v2_a.res in Pbca
REM Old TITL zif_uc_v2 in Pbca
REM SHELXT solution in Pbca
REM R1 0.170, Rweak 0.003, Alpha 0.020, Orientation as input
REM Formula found by SHELXT: C13 N1A O4 Zn2
CELL 0.71073 15.8387 15.5991 17.9839 90 90 90
ZERR 8 0.002 0.002 0.002 0 0 0
LATT 1
SYMM 0.5-X,-Y,0.5+Z
SYMM -X,0.5+Y,0.5-Z
SYMM 0.5+X,0.5-Y,-Z
SFAC C H N Zn
UNIT 108.73 102.21 67.1 16
DFIX 1.33 N6 C7
DFIX 1.35 N5 C7
DFIX 1.35 N4 C4
DFIX 1.33 N3 C4
DFIX 1.38 N5 C8A N6 C9A
DFIX 1.38 N6 C9 N5 C8
DFIX 1.38 N4 C5A N3 C6A N4 C5 N3 C6
DFIX 1.36 C6 C5 C5A C6A
DFIX 1.36 C9A C8A C9 C8
DFIX 1.37 N3 C6A N4 C5A N4 C5 N3 C6
DFIX 1.36 C6A C5A C6 C5
DFIX 1.38 C14A C13A C15A C14A C16A C15A C16A C11A C13A C12A C12A C11A
SIMU 0.02 0.04 1.7 N5 C7 N6 C9 C9A C8 C8A
SIMU 0.02 0.04 1.7 C5 C6 C5A C6A N3 C4 N4
SIMU 0.02 0.04 1.7 C1 N2 C2A C3A N1 C3 C2
SIMU 0.02 0.04 1.7 C11 C12 N8 N7 C10
SIMU 0.02 0.04 1.7 C11A C12A C16A C15A C14A C13A
SIMU 0.02 0.04 1.7 N1A C15A C14A N2A

L.S. 20 0 41
PLAN  20
SIZE 0.077 0.156 0.195
TEMP 0
ABIN
fmap 2 53
acta
REM <olex2.extras>
REM <HklSrc "%.\\zif_uc_v2_sq.hkl">
REM </olex2.extras>

WGHT    0.031700   12.767301
FVAR       0.28346   0.60160
ZN2   4    0.501227    0.339811    0.313318    11.00000    0.05163    0.05833 =
         0.05217   -0.00169   -0.00936    0.00023
ZN1   4    0.696704    0.645799    0.406313    11.00000    0.05107    0.05381 =
         0.06183    0.00527   -0.00106   -0.00474
N8    3    0.567912    0.242085    0.352261    11.00000    0.04952    0.05580 =
         0.06178    0.00428   -0.00862   -0.00587
N4    3    0.581873    0.436672    0.306139    11.00000    0.05868    0.05484 =
         0.05413   -0.00360    0.00154    0.00017
N5    3    0.447807    0.314001    0.216418    11.00000    0.06518    0.05648 =
         0.05278    0.00213   -0.01009    0.00240
N6    3    0.370254    0.243210    0.133866    11.00000    0.05618    0.05081 =
         0.05499    0.00093   -0.00997    0.00497
N1    3    0.666799    0.627398    0.511562    11.00000    0.05317    0.06829 =
         0.06390    0.01231   -0.00104    0.00918
N7    3    0.682593    0.170387    0.387961    11.00000    0.05186    0.05663 =
         0.08105    0.01082   -0.00188    0.00066
N2    3    0.590056    0.632396    0.614928    11.00000    0.05057    0.07042 =
         0.05994    0.01278   -0.00720    0.00874
N3    3    0.662177    0.544560    0.346231    11.00000    0.06001    0.04853 =
         0.06838   -0.00131    0.00978    0.00042
C4    1    0.599435    0.491688    0.360584    11.00000    0.05342    0.05432 =
         0.04738    0.00154    0.00211   -0.00354
AFIX  43
H4    2    0.569760    0.492701    0.405198    11.00000   -1.20000
AFIX   0
C1    1    0.598226    0.653730    0.545532    11.00000    0.04823    0.06548 =
         0.05523    0.00312   -0.01314    0.00867
AFIX  43
H1    2    0.557469    0.686096    0.521086    11.00000   -1.20000
AFIX   0
C10   1    0.650656    0.241825    0.362029    11.00000    0.05040    0.05381 =
         0.05772    0.00269   -0.00138   -0.00142
AFIX  43
H10   2    0.684001    0.289280    0.351191    11.00000   -1.20000
AFIX   0
C7    1    0.409745    0.241818    0.198770    11.00000    0.06028    0.05429 =
         0.05447    0.00681   -0.00756   -0.00257
AFIX  43
H7    2    0.410516    0.193764    0.229370    11.00000   -1.20000
AFIX   0
PART -2
C6A   1    0.701298    0.515685    0.283938   -21.00000    0.06383    0.06505 =
         0.08013   -0.00995    0.03892    0.00422
AFIX  43
H6A   2    0.750227    0.536512    0.261781   -21.00000   -1.20000
AFIX   0
C5A   1    0.652103    0.449185    0.261605   -21.00000    0.08193    0.06127 =
         0.06366   -0.01491    0.01739    0.00701
AFIX  43
H5A   2    0.664391    0.415358    0.220420   -21.00000   -1.20000
AFIX   0
C9A   1    0.400897    0.316445    0.099986   -21.00000    0.06540    0.05660 =
         0.06068    0.00702   -0.02597    0.00679
AFIX  43
H9A   2    0.390519    0.332639    0.051064   -21.00000   -1.20000
AFIX   0
C8A   1    0.449104    0.361498    0.150052   -21.00000    0.06427    0.04418 =
         0.06372    0.00367   -0.01939    0.00451
AFIX  43
H8A   2    0.476992    0.413070    0.141691   -21.00000   -1.20000
AFIX   0
C2A   1    0.646554    0.562586    0.617300   -21.00000    0.08148    0.07253 =
         0.08288    0.03094    0.00730    0.03199
AFIX  43
H2A   2    0.651646    0.524770    0.657026   -21.00000   -1.20000
AFIX   0
C3A   1    0.691451    0.558202    0.555145   -21.00000    0.07986    0.07358 =
         0.09240    0.02611    0.01543    0.02688
AFIX  43
H3A   2    0.731554    0.516929    0.543097   -21.00000   -1.20000
AFIX   0
C16A  1    0.610092    0.047656    0.454669   -21.00000    0.08247    0.05703 =
         0.06403    0.00303    0.00049   -0.00419
AFIX  43
H16A  2    0.658751    0.021270    0.472386   -21.00000   -1.20000
AFIX   0
C13A  1    0.464678    0.134502    0.402609   -21.00000    0.06458    0.08740 =
         0.07374   -0.02504   -0.00513   -0.00272
AFIX  43
H13A  2    0.416375    0.163318    0.387125   -21.00000   -1.20000
AFIX   0
C15A  1    0.530362    0.014613    0.465247   -21.00000    0.09970    0.07146 =
         0.06719   -0.00519    0.00851   -0.01334
C14A  1    0.458096    0.055578    0.440111   -21.00000    0.08368    0.07922 =
         0.07626   -0.01874    0.00008   -0.01514
PART 0
PART 1
C2    1    0.669599    0.608920    0.635625    21.00000    0.07225    0.11739 =
         0.07286    0.02378   -0.00354    0.02895
AFIX  43
H2    2    0.688226    0.597932    0.683732    21.00000   -1.20000
AFIX   0
C5    1    0.627037    0.462339    0.245777    21.00000    0.07670    0.06445 =
         0.05766    0.00803    0.01509    0.00298
AFIX  43
H5    2    0.625048    0.440057    0.197844    21.00000   -1.20000
AFIX   0
C6    1    0.675629    0.527715    0.271146    21.00000    0.07588    0.05022 =
         0.09158   -0.00148    0.03315   -0.00569
AFIX  43
H6    2    0.713652    0.557885    0.241686    21.00000   -1.20000
AFIX   0
C9    1    0.376535    0.327029    0.110567    21.00000    0.07222    0.05826 =
         0.07974    0.01010   -0.02125    0.00555
AFIX  43
H9    2    0.354786    0.350187    0.066934    21.00000   -1.20000
AFIX   0
C3    1    0.716099    0.604709    0.572786    21.00000    0.06543    0.11748 =
         0.07899    0.01463   -0.00780    0.03325
AFIX  43
H3    2    0.772686    0.588991    0.570631    21.00000   -1.20000
AFIX   0
C8    1    0.420850    0.369274    0.163999    21.00000    0.07423    0.05505 =
         0.07651    0.00955   -0.02139    0.01056
AFIX  43
H8    2    0.431083    0.427980    0.164297    21.00000   -1.20000
AFIX   0
PART 0
PART -2
C11A  1    0.611009    0.123771    0.415220   -21.00000    0.06349    0.05053 =
         0.03915   -0.01105    0.01136   -0.00323
C12A  1    0.542777    0.168330    0.389195   -21.00000    0.06147    0.06065 =
         0.03817   -0.01676    0.00118   -0.00020
PART 0
PART 1
C11   1    0.616723    0.114682    0.383026    21.00000    0.06321    0.07468 =
         0.16185    0.04461   -0.03697   -0.02107
AFIX  43
H11   2    0.619588    0.055835    0.390931    21.00000   -1.20000
AFIX   0
C12   1    0.545226    0.159825    0.364414    21.00000    0.06030    0.07848 =
         0.15791    0.03223   -0.03194   -0.02120
AFIX  43
H12   2    0.490877    0.137642    0.360830    21.00000   -1.20000
AFIX   0
PART 0
PART -2
N2A   3    0.393369    0.016726    0.449567    10.19397    0.09335    0.07940 =
         0.07327   -0.00186    0.00635   -0.06064
AFIX  93
H2AA  2    0.394293   -0.032770    0.470613    10.19397   -1.20000
H2AB  2    0.346173    0.038447    0.435281    10.19397   -1.20000
AFIX   0
N1A   3    0.522443   -0.054198    0.505518    10.19397    0.14115    0.05776 =
         0.11605    0.03660    0.02539   -0.01811
AFIX  93
H1AA  2    0.566358   -0.077860    0.524746    10.19397   -1.20000
H1AB  2    0.473294   -0.076026    0.512911    10.19397   -1.20000
AFIX   0
HKLF 4

REM  zif_uc_v2_a.res in Pbca
REM R1 =  0.0528 for    3285 Fo > 4sig(Fo)  and  0.0786 for all    4524 data
REM    326 parameters refined using    322 restraints

END

WGHT      0.0317     12.8370

REM Highest difference peak  0.515,  deepest hole -0.548,  1-sigma level  0.075
Q1    1   0.3561  0.1505  0.4031  11.00000  0.05    0.52
Q2    1   0.6808  0.6390  0.3645  11.00000  0.05    0.43
Q3    1   0.6987  0.0410  0.4037  11.00000  0.05    0.42
Q4    1   0.3580  0.1086  0.4199  11.00000  0.05    0.38
Q5    1   0.4996  0.4550  0.1824  11.00000  0.05    0.37
Q6    1   0.6417  0.6982  0.4233  11.00000  0.05    0.35
Q7    1   0.6993  0.6446  0.7797  11.00000  0.05    0.33
Q8    1   0.5511  0.6420  0.6496  11.00000  0.05    0.30
Q9    1   0.4364  0.3186  0.2815  11.00000  0.05    0.28
Q10   1   0.5253  0.4239  0.1242  11.00000  0.05    0.28
Q11   1   0.7329  0.4808  0.3191  11.00000  0.05    0.28
Q12   1   0.7972  0.6564  0.5392  11.00000  0.05    0.28
Q13   1   0.4597  0.0806  0.3246  11.00000  0.05    0.28
Q14   1   0.6226  0.1013  0.3337  11.00000  0.05    0.27
Q15   1   0.3442  0.3369  0.1738  11.00000  0.05    0.27
Q16   1   0.6617  0.1445  0.3890  11.00000  0.05    0.27
Q17   1   0.5403  0.1793  0.2626  11.00000  0.05    0.26
Q18   1   0.7014  0.5607  0.5827  11.00000  0.05    0.26
Q19   1   0.8143  0.5281  0.2274  11.00000  0.05    0.25
Q20   1   0.6601  0.4627  0.6466  11.00000  0.05    0.25
;
_shelx_res_checksum                60586
_shelx_hkl_file
;
   0  -1   0    0.20    0.10
   0  -3   0   -2.00    0.80
   0   3   0   -1.00    0.70
   0   4   0 8304.67  502.65
   0  -5   0    4.50    1.30
   0   5   0    4.50    1.10
   0  -6   0 9999.00  526.05
   0   6   0 7261.27  523.05
   0   7   0    6.70    1.60
   0  -7   0    7.00    2.00
   0  -8   0  863.51   52.29
   0   9   0    0.20    1.80
   0 -10   0 7007.60  429.76
   0  10   0 6848.41  428.16
   0  11   0    7.00    2.20
   0  12   0  429.76   26.50
   0  13   0    4.50    2.40
   0  14   0   66.09    6.80
   0  14   0   62.99    6.20
   0  15   0   -6.00    3.20
   0  16   0   29.40    4.90
   0  17   0   -6.50    4.40
   0  18   0    2.60    4.20
   0  19   0    5.20    4.50
  -1   0   0    0.10    0.10
   1   0   0    0.00    0.10
  -1  -1   0    0.10    0.10
  -1   1   0   -0.10    0.20
  -1  -2   0   -0.10    0.50
  -1   2   0    0.20    0.60
  -1  -3   0    4.40    0.90
   1   3   0    5.10    0.80
   1   4   0   -0.70    0.90
  -1  -4   0   -0.90    0.90
  -1   4   0   -2.50    1.00
  -1   5   0   -1.30    1.10
  -1  -5   0   -1.00    1.10
   1   5   0   -1.20    1.10
  -1   6   0   -2.10    1.30
  -1  -6   0   -3.70    1.50
   1   6   0   -0.50    1.20
  -1  -7   0   -1.80    1.80
   1   7   0   -0.50    1.40
  -1   7   0    0.00    1.50
  -1   8   0   -6.90    7.70
   1   8   0   -0.70    7.30
   1  -8   0    1.30    8.80
  -1  -8   0   -2.20    8.40
  -1   9   0   29.10    3.80
   1   9   0   25.00    3.20
  -1  10   0    5.60    2.00
  -1 -10   0    7.70    2.70
   1  11   0    2.10    2.00
  -1 -11   0   -6.00    2.90
  -1  11   0    1.50    2.00
  -1  12   0   -6.60    2.60
   1  12   0   -4.90    2.10
  -1  13   0    4.20    2.40
   1  13   0    4.90    2.60
  -1  13   0    5.10    3.30
  -1  14   0   -3.50    2.40
  -1  14   0   -4.80    3.10
   1  14   0   -5.00    2.70
  -1  17   0   -7.10    3.90
   1  17   0   -5.20    3.80
  -1  18   0   -2.70    4.70
   1  18   0   -5.80    4.00
   1  19   0    4.70    4.50
  -1  19   0    3.00    5.10
  -2   0   0  179.18   13.70
   2   0   0  190.08   13.80
   2   1   0 1997.00  120.59
   2   1   0 1983.50  120.49
  -2   1   0 1841.22  120.29
   2  -1   0 2025.20  120.49
   2   2   0  459.85   32.00
  -2  -2   0  493.65   32.30
  -2   2   0  465.25   32.10
  -2   3   0 1290.17   80.59
   2   3   0 1230.68   79.99
   2   4   0  144.79    9.10
  -2   4   0  141.79    9.30
  -2  -4   0  157.88    9.20
  -2   5   0 2702.03  190.08
   2  -5   0 3516.95  191.88
  -2  -5   0 3166.28  191.18
   2   5   0 2883.31  190.78
  -2  -6   0  399.56   22.90
  -2   6   0  350.96   22.90
   2   6   0  368.26   22.80
  -2   6   0  379.96   23.00
  -2   7   0   -3.90    1.70
  -2   8   0  410.56   29.20
  -2   8   0  504.95   29.20
   2   8   0  492.75   29.10
  -2  -8   0  503.95   29.20
  -2  -9   0  886.11   52.49
   2   9   0  895.91   52.39
  -2   9   0  832.12   52.49
  -2   9   0  852.71   52.49
  -2  10   0    9.00    2.40
   2  10   0    6.60    1.90
  -2 -10   0   -0.90    2.60
  -2  10   0    7.40    2.20
  -2  11   0   40.20    4.30
   2  11   0   41.30    4.50
  -2  11   0   40.50    5.00
  -2 -11   0   31.10    4.80
   2  12   0  482.65   29.50
  -2  12   0  475.25   29.60
  -2 -12   0  479.05   29.70
  -2  13   0  106.09    8.30
   2  13   0  101.59    7.70
  -2  13   0   99.49    7.60
  -2 -13   0   97.99    8.70
  -2  14   0   86.59    7.60
   2  14   0   76.19    6.60
  -2  15   0   24.30    4.60
  -2  16   0   -3.50    3.80
  -2  17   0    5.20    4.30
   2  17   0    2.10    4.00
  -2  18   0   88.29    9.10
   2  18   0   82.09    8.90
  -2  19   0   27.90    5.70
   2  19   0   18.60    4.90
  -3   0   0    6.40    0.80
   3   0   0    6.60    0.90
  -3  -1   0    0.30    0.70
  -3  -1   0    1.30    0.80
  -3   1   0   -0.60    0.80
   3  -1   0    3.30    0.70
   3  -2   0    0.60    0.80
   3   2   0   -0.80    0.70
  -3  -2   0    0.90    0.90
   3   2   0    0.20    0.80
  -3   2   0    0.10    0.80
  -3   3   0    0.60    1.00
   3   3   0    0.20    0.80
   3  -3   0    0.30    0.90
  -3  -3   0    0.20    1.00
   3   4   0    1.00    1.00
  -3  -4   0   -0.10    1.10
  -3   4   0    2.80    1.20
  -3   5   0    2.30    1.40
   3   5   0    0.10    1.10
  -3  -5   0    1.10    1.30
   3   6   0   -1.80    1.40
  -3  -6   0   -3.20    1.50
  -3   6   0   -1.30    1.60
  -3   7   0    0.90    1.80
  -3   7   0    0.70    2.00
   3   7   0    2.20    1.70
  -3  -7   0    1.20    1.80
  -3   8   0   -2.90    2.00
  -3   8   0   -4.70    1.80
  -3   9   0    7.50    2.30
  -3  -9   0   -0.80    2.00
  -3   9   0    3.50    2.20
   3   9   0    1.00    1.70
   3  10   0   -2.40    1.90
  -3  10   0   -5.80    2.30
  -3 -10   0   -6.10    2.40
  -3  11   0    1.00    2.70
   3  11   0   -3.50    2.30
  -3 -11   0   -5.60    2.80
  -3  11   0    3.40    2.60
  -3  12   0   -5.00    2.70
   3  12   0   -3.60    2.40
  -3  12   0   -3.80    2.30
  -3 -12   0   -7.80    3.10
  -3  13   0    2.40    2.50
   3  13   0   -2.80    2.30
  -3  13   0   -3.60    3.10
  -3 -13   0   -6.50    3.50
  -3  14   0   -6.10    3.70
   3  14   0   -6.60    2.80
  -3  15   0   11.00    4.30
  -3 -15   0    4.80    3.90
  -3  16   0   -8.00    3.80
  -3  17   0    1.50    4.00
  -3  18   0   -2.10    4.40
   3  18   0    3.30    4.20
   3  19   0   -5.50    4.80
  -3  19   0   -6.00    4.50
  -4   0   0 1187.28   76.69
  -4  -1   0  672.63   44.50
  -4   1   0  616.74   44.10
   4   2   0  242.28   22.10
  -4   2   0  313.97   23.20
  -4   3   0 3289.67  209.38
   4   3   0 2848.31  210.78
   4  -3   0 3685.33  209.88
  -4  -3   0 3714.73  210.28
  -4   4   0 3031.60  200.08
  -4  -4   0 3516.15  200.88
   4   4   0 2719.73  201.98
   4  -4   0 3596.64  200.98
   4   5   0  196.28   12.50
  -4  -5   0  200.28   12.50
  -4   5   0  206.38   12.60
  -4  -6   0 3858.51  212.98
  -4   6   0 3013.30  224.08
   4   6   0 3215.48  210.78
   4  -6   0 3350.56  215.88
   4   7   0   15.80    2.10
  -4  -7   0   13.70    2.20
  -4   7   0    9.00    2.30
   4   8   0  260.27   15.10
  -4  -8   0  242.78   15.20
  -4   8   0  223.08   15.30
  -4  -9   0 1336.87   79.79
  -4   9   0 1312.67   79.89
  -4   9   0 1323.17   79.99
   4  10   0  158.18   10.30
  -4  10   0  166.58   10.70
  -4 -10   0  145.39   10.40
  -4  10   0  157.28   10.70
  -4 -11   0  111.09    9.50
  -4  11   0  152.28    9.60
   4  11   0  134.39    9.30
   4  12   0  267.67   16.70
  -4 -12   0  253.27   17.00
  -4  12   0  247.88   16.90
  -4  12   0  276.47   17.00
  -4  13   0  127.99   11.50
  -4 -13   0  132.19    9.90
  -4  13   0  120.19    9.80
   4  13   0  128.59    9.30
  -4 -14   0   81.79    8.10
   4  14   0   67.59    7.00
  -4  14   0   88.39    7.80
  -4  15   0  158.88   12.20
  -4 -15   0  172.38   12.60
  -4 -16   0  176.08   13.80
  -4  16   0  190.78   13.40
  -4  17   0    6.50    4.30
  -4  18   0    3.70    4.40
  -4  19   0   11.50    4.90
   4  19   0    8.40    5.00
   5   0   0   -0.90    0.80
  -5  -1   0   -1.10    1.10
   5  -1   0   -1.60    0.90
  -5  -1   0    0.40    0.90
  -5   1   0   -1.10    1.00
   5   1   0    0.00    0.80
   5   2   0   -1.40    1.20
  -5  -2   0    1.40    1.00
   5   2   0    1.10    0.90
  -5   2   0    0.50    1.20
   5  -2   0   -0.40    1.00
  -5  -2   0   -1.00    1.20
   5   3   0    0.10    1.10
  -5   3   0   -0.50    1.20
   5   3   0    1.30    1.00
  -5  -3   0    2.40    1.30
   5  -3   0    0.90    1.10
   5   4   0   -0.70    1.30
   5  -4   0   -1.10    1.30
   5   4   0   -1.10    1.20
  -5   4   0   -0.20    1.50
   5   5   0   -2.70    1.40
  -5   5   0   -1.30    1.70
   5  -5   0   -1.60    1.50
  -5  -5   0   -2.50    1.70
   5   6   0   -1.00    1.50
  -5   6   0   -0.80    1.90
  -5   7   0   -4.00    2.10
   5   7   0   -4.70    1.80
  -5  -7   0   -4.10    1.90
  -5   8   0   -3.20    2.10
   5   8   0   -2.90    1.70
   5   9   0    2.30    2.00
  -5  -9   0    0.00    2.30
  -5   9   0   -1.30    2.30
  -5  10   0   -6.10    2.40
  -5  10   0   -2.20    2.30
  -5  11   0   -0.90    2.50
   5  11   0   -3.20    2.30
  -5  11   0   -4.20    2.60
   5  12   0    1.40    2.50
  -5 -12   0   -4.20    3.00
  -5  12   0   -6.60    2.80
  -5  12   0    0.30    2.50
  -5  13   0    7.20    3.30
  -5 -13   0    3.80    3.20
   5  13   0    1.70    2.50
   5  14   0   -4.90    2.50
  -5  14   0   -7.30    3.50
  -5 -14   0   -2.00    3.70
  -5  15   0    2.50    3.80
  -5 -15   0   -2.60    4.20
  -5  16   0    3.10    4.10
  -5 -16   0   -0.50    4.60
  -5 -17   0   11.40    4.80
  -5  17   0   -0.40    4.20
  -5  18   0   -7.40    4.30
  -6   0   0 3513.15  218.98
   6  -1   0  712.83   50.29
  -6  -1   0  700.63   49.99
  -6   1   0  661.23   49.50
  -6   2   0  228.58   14.50
   6   2   0  225.68   14.10
   6  -2   0  230.58   14.20
  -6  -2   0  251.77   14.20
  -6  -2   0  218.38   14.30
   6  -3   0 2219.68  136.29
   6   3   0 2195.88  137.39
  -6   3   0 1949.51  135.79
   6  -4   0 1882.21  124.99
  -6   4   0 1690.53  124.69
   6   4   0 2004.60  126.19
   6   4   0 2163.48  126.79
   6   5   0 1117.39   76.99
  -6   5   0  959.40   76.09
  -6  -5   0 1274.57   78.49
   6  -5   0 1097.79   77.49
  -6  -6   0 1788.32  134.09
   6  -6   0 2252.77  136.09
   6   6   0 2260.97  136.29
  -6   6   0 1983.10  135.59
  -6   7   0    0.40    2.10
  -6  -7   0   -0.50    1.80
   6   7   0    2.20    1.60
  -6   8   0   54.69    5.50
   6   8   0   68.99    4.90
  -6  -8   0   60.99    5.10
  -6   9   0  447.46   27.70
   6   9   0  473.25   27.60
  -6  -9   0  424.86   27.60
  -6 -10   0  748.23   47.50
   6  10   0  781.92   47.50
  -6  10   0  815.72   47.70
   6  11   0    2.30    2.50
  -6  11   0    2.30    2.60
  -6 -11   0   -3.00    3.00
  -6  11   0    1.00    2.90
  -6 -12   0  111.89    8.40
   6  12   0  115.59    8.40
  -6  12   0  105.89    8.90
   6  13   0  220.48   15.10
  -6  13   0  228.38   15.40
  -6 -13   0  239.48   15.50
  -6 -14   0   -1.10    3.70
  -6 -15   0   65.79    7.40
  -6  15   0   73.09    7.90
  -6 -16   0  215.98   14.90
  -6  16   0  193.38   14.70
  -6 -17   0   19.20    5.00
  -6  17   0    4.80    4.90
  -6  18   0    2.40    4.60
  -6 -18   0   20.40    5.20
   7   0   0   -0.80    1.20
  -7   0   0   -4.10    1.70
  -7   0   0    0.40    1.40
  -7  -1   0    0.50    2.00
   7  -1   0    0.90    1.30
  -7  -1   0    0.30    1.30
  -7   1   0   -1.10    1.50
   7   1   0    0.40    1.10
  -7  -2   0   -2.00    1.40
  -7   2   0   -2.50    1.60
   7   2   0   -1.50    1.20
   7  -2   0   -0.40    1.40
  -7  -2   0   -0.30    1.70
   7   3   0   -0.20    1.50
   7   3   0    0.90    1.30
  -7   3   0   -0.90    1.60
   7  -3   0    1.50    1.40
  -7  -3   0   -3.20    1.50
   7   4   0    0.50    1.30
   7   4   0   -0.20    1.60
  -7   4   0   -1.40    2.00
  -7  -4   0   -0.60    1.80
   7  -4   0    3.00    1.70
   7   5   0   -0.90    1.40
   7  -5   0   -1.60    1.90
  -7  -5   0   -2.20    1.80
   7   5   0   -2.80    1.70
   7   6   0   -2.60    1.50
   7  -6   0   -3.60    1.80
  -7   6   0   -3.00    2.40
   7   6   0   -1.60    1.60
  -7  -6   0   -4.00    1.80
  -7   7   0   -3.00    2.10
   7   7   0   -0.10    1.60
  -7  -7   0   -3.90    2.10
   7   7   0   -3.20    1.70
  -7  -8   0   -2.10    2.10
   7   8   0   -0.60    1.80
   7   8   0   -2.00    2.00
  -7   8   0   -2.30    2.40
  -7   9   0    8.50    2.80
   7   9   0    2.00    2.40
  -7  -9   0    3.90    2.80
  -7 -10   0   -1.60    2.50
   7  10   0   -0.90    2.10
  -7  10   0    1.10    2.80
   7  11   0    0.10    2.60
  -7  11   0   -5.50    2.90
  -7 -11   0   -3.00    2.60
  -7  12   0   -1.10    3.30
  -7 -12   0   -8.50    3.30
   7  12   0   -7.10    2.70
  -7  13   0   -0.20    3.40
  -7 -13   0    1.60    3.50
   7  13   0   -1.70    2.90
  -7  14   0   -1.40    3.70
  -7 -14   0   -1.50    3.90
  -7 -15   0   16.50    4.10
  -7  15   0   13.20    4.20
  -7  16   0   -5.10    4.00
  -7 -16   0    1.30    4.40
  -7 -17   0    5.90    5.30
  -7  17   0   -0.90    4.50
  -7  18   0   -6.30    4.40
  -7 -18   0   13.90    5.30
   8   0   0  530.85   31.00
  -8   0   0  524.15   31.10
  -8   0   0  480.55   31.20
   8   1   0  662.63   37.90
  -8  -1   0  663.13   37.90
   8  -1   0  608.44   37.80
  -8   1   0  615.84   37.90
  -8  -1   0  576.94   38.00
  -8  -2   0    7.90    1.70
  -8   2   0    2.60    1.90
   8   2   0    8.10    1.50
  -8  -2   0    7.30    2.10
   8  -2   0    7.00    1.70
   8  -3   0  116.69    7.40
  -8   3   0   97.79    7.60
  -8  -3   0  104.89    7.80
  -8  -3   0  116.59    7.40
  -8  -4   0  223.28   14.40
  -8   4   0  209.18   14.40
   8   4   0  231.58   14.40
   8   4   0  245.78   14.20
   8  -4   0  231.08   14.30
   8   5   0 1002.00   56.59
  -8   5   0  896.21   56.79
  -8  -5   0  871.71   56.69
   8   5   0  955.30   56.69
   8  -5   0  967.50   56.69
   8   6   0    7.70    2.10
  -8  -6   0    3.50    2.10
  -8   6   0    2.80    2.20
   8  -6   0    1.60    1.90
   8   6   0    5.40    1.70
  -8  -7   0   -1.00    4.20
   8   7   0    1.60    1.80
   8   7   0    4.60    1.90
  -8   7   0   -2.80    2.80
   8   8   0  163.98   11.30
   8   8   0  175.48   11.30
  -8   8   0  174.98   12.00
  -8  -8   0  166.78   11.30
  -8   9   0  169.88   11.80
   8   9   0  170.68   11.50
  -8  -9   0  164.18   11.60
   8   9   0  181.28   11.50
  -8 -10   0    3.00    3.10
   8  10   0    4.40    2.60
  -8  10   0    3.80    3.30
   8  10   0    7.00    2.70
  -8  11   0  108.29    8.50
  -8 -11   0   97.19    8.30
   8  11   0   97.59    7.80
  -8  12   0  180.18   12.00
   8  12   0  142.19   11.30
  -8 -12   0  170.98   11.80
  -8 -13   0    6.40    3.40
  -8  13   0    1.20    4.30
  -8 -14   0  173.58   12.10
  -8  14   0  144.19   12.20
  -8  15   0   28.80    5.00
  -8 -15   0   27.30    4.90
  -8 -16   0   16.30    4.80
  -8  16   0   12.20    4.60
  -8 -17   0    0.90    4.90
  -8  17   0   -4.10    5.00
  -9   0   0   -5.50    2.30
   9  -1   0   -0.10    1.60
  -9   1   0   -0.40    1.80
  -9  -1   0   -4.60    2.20
  -9  -1   0   -0.60    1.60
   9   1   0    1.70    1.40
   9   2   0    0.20    1.40
   9  -2   0   -2.10    1.60
  -9  -2   0   -1.50    1.60
  -9  -3   0   -1.60    1.70
   9   3   0    0.00    1.40
  -9  -3   0    0.00    2.10
  -9   3   0   -4.50    1.80
   9  -3   0   -2.30    1.60
   9  -4   0    0.10    1.80
  -9  -4   0    0.80    3.80
  -9   4   0   -2.80    2.20
   9   4   0   -0.50    1.40
   9   5   0   -0.70    1.60
  -9   5   0   -1.30    2.20
   9   5   0    2.50    1.90
   9  -5   0   -0.70    1.80
  -9  -5   0    1.20    2.20
  -9  -6   0   -3.00    2.50
   9   6   0   -1.90    2.20
   9  -6   0   -1.40    1.90
  -9   6   0   -2.00    2.30
   9   7   0   -2.30    2.20
  -9  -7   0    0.30    2.90
   9   7   0    0.40    2.00
  -9   7   0    4.80    2.80
   9   8   0   -2.80    2.40
  -9   8   0   -5.50    2.70
  -9  -8   0   -0.30    2.50
   9   8   0   -4.20    2.00
   9   9   0   -3.80    2.10
  -9   9   0   -5.00    2.90
   9   9   0   -4.10    2.70
   9  10   0   -3.90    2.60
  -9 -10   0   -7.70    3.10
   9  10   0   -1.50    2.40
   9  11   0    6.60    2.70
   9  11   0   -5.30    2.80
  -9  11   0    5.10    3.50
  -9 -11   0    2.00    3.50
  -9  12   0    1.50    3.70
  -9 -12   0    4.00    3.70
   9  12   0   -1.90    3.30
   9  12   0   13.90    3.00
  -9 -13   0    8.80    4.00
  -9  13   0   -0.10    4.00
  -9 -14   0   -7.60    4.00
  -9  14   0   -5.60    4.10
  -9 -15   0   -1.20    4.20
  -9  15   0    5.40    4.40
  -9 -16   0    4.30    4.60
  -9  16   0   -7.30    4.40
  -9  17   0   10.50    5.00
  -9 -17   0   13.00    4.90
  10   0   0 3977.40  232.78
 -10   0   0 3301.97  231.08
 -10  -1   0   16.00    2.70
 -10   1   0    9.50    2.10
  10   1   0   15.60    2.00
  10  -1   0   14.20    2.10
 -10  -1   0   12.10    2.20
  10   2   0  189.78   11.70
 -10  -2   0  186.28   11.90
 -10  -2   0  176.48   12.10
 -10   2   0  171.78   12.00
  10  -2   0  200.88   11.80
 -10   3   0  254.27   16.50
  10  -3   0  283.27   16.50
  10   3   0  284.97   16.40
 -10  -3   0  233.28   16.50
 -10  -3   0  262.17   16.70
 -10   5   0  193.98   13.20
 -10  -5   0  191.38   13.20
  10  -5   0  216.38   13.00
  10   5   0  206.18   12.90
 -10  -7   0    2.10    2.70
  10   7   0    6.00    2.40
  10   7   0    2.40    2.10
 -10   7   0   -0.30    3.10
  10   8   0  104.09    7.70
 -10   8   0  100.19    8.40
  10   8   0  108.29    7.70
 -10  -8   0  110.59    8.50
 -10  -9   0   73.69    7.30
  10   9   0   81.69    6.50
 -10   9   0   85.39    7.40
  10   9   0   77.09    6.80
 -10 -10   0  661.63   39.50
  10  10   0  647.64   39.40
 -10  10   0  672.83   39.70
  10  10   0  593.44   39.40
 -10 -11   0   17.00    3.60
  10  11   0   19.50    3.20
  10  11   0    7.50    4.60
 -10  11   0   18.20    3.90
 -10 -12   0  127.59   10.20
  10  12   0  126.79    9.60
 -10  13   0    7.60    7.10
 -10 -13   0    5.40    4.30
 -10  14   0  155.48   12.60
 -10 -14   0  165.38   12.40
 -10 -15   0   10.90    4.60
 -10  15   0    9.60    4.40
 -10 -16   0  120.79   10.20
 -10  16   0   97.69   10.50
 -11   0   0   -3.40    2.60
  11   0   0   -2.80    1.70
 -11   0   0   -3.00    2.10
  11  -1   0    1.10    1.60
  11   1   0    0.90    1.70
 -11  -1   0   -0.60    2.00
 -11   1   0   -1.70    2.10
 -11  -2   0    0.00    2.60
  11  -2   0   -5.20    1.90
  11   2   0   -0.50    1.70
 -11  -2   0   -2.20    2.00
  11  -3   0    3.60    2.10
 -11  -3   0    2.50    2.70
  11   3   0    3.90    1.80
 -11   3   0   -0.40    2.20
 -11  -3   0    2.10    2.20
  11   4   0   -3.60    1.70
 -11  -4   0   -6.60    2.60
 -11   5   0   -2.80    2.80
  11   5   0   -0.70    1.90
  11  -5   0    0.90    2.40
 -11  -5   0   -2.40    3.00
  11  -6   0   -2.60    2.20
  11   6   0   -2.20    1.90
 -11   6   0   -1.30    2.90
 -11  -6   0   -1.30    2.70
  11   7   0    6.10    2.70
 -11  -7   0    4.40    2.90
 -11   7   0    3.40    3.30
  11  -7   0    0.40    2.40
  11   7   0    2.50    2.10
 -11  -8   0   -4.30    3.30
 -11   8   0   -1.50    3.10
  11   8   0    1.30    2.80
  11   8   0    0.80    2.30
 -11  -9   0    7.20    3.70
  11   9   0    1.30    3.00
  11   9   0    4.10    2.50
 -11   9   0    6.90    3.50
 -11  10   0    2.30    3.60
 -11 -10   0   -0.40    3.70
 -11 -11   0   -7.40    3.80
  11  11   0   -1.00    2.60
 -11  11   0   -4.60    3.70
 -11 -12   0   -4.30    4.00
  11  12   0   -2.10    3.20
 -11  12   0   -6.10    3.90
 -11  13   0   10.90    4.30
 -11 -13   0   10.80    4.10
 -11 -14   0   -0.70    4.40
 -11  14   0    2.50    4.40
 -11 -15   0    6.20    5.50
 -11  15   0   -4.10    4.60
 -11 -16   0    3.80    4.70
 -11  16   0   -3.00    5.00
 -12   0   0  272.47   17.60
  12   0   0  283.37   17.40
 -12   0   0  280.57   18.00
 -12   1   0  264.57   15.90
 -12  -1   0  236.58   15.40
  12  -1   0  240.08   15.30
 -12  -1   0  259.87   15.90
  12   1   0  233.78   15.20
 -12   1   0  220.78   15.50
  12   2   0    9.70    2.00
  12  -2   0    7.30    2.00
 -12  -2   0   10.00    3.20
 -12   2   0    7.30    2.70
 -12  -2   0    9.00    2.50
  12  -3   0   -1.50    2.00
  12   3   0    1.60    1.80
 -12  -3   0   -1.00    2.30
 -12  -3   0   -2.20    2.90
 -12   3   0   -3.50    2.40
  12  -4   0    6.50    3.80
 -12   4   0    5.10    2.70
 -12  -4   0    6.50    3.20
  12   4   0    9.70    2.10
 -12  -5   0   93.09    7.40
  12   5   0   88.39    6.40
 -12   5   0   75.99    7.60
  12  -5   0   85.69    6.70
 -12   6   0   41.60    4.60
  12   6   0   38.30    4.40
 -12  -6   0   43.60    5.50
  12  -6   0   38.30    4.80
 -12   7   0    8.90    3.40
  12   7   0   16.20    2.60
 -12  -7   0    7.30    3.70
  12   8   0   18.90    2.90
 -12   8   0   23.50    3.90
 -12  -8   0   29.10    4.30
 -12   9   0  261.17   17.30
  12   9   0  252.07   16.80
 -12  -9   0  270.47   17.40
 -12  10   0   19.70    4.30
 -12 -10   0   23.10    4.40
  12  10   0   18.30    3.30
  12  11   0   62.89    6.90
 -12 -11   0   71.49    7.90
 -12  11   0   70.09    7.80
 -12 -12   0   48.50    6.50
 -12  12   0   33.10    5.30
 -12  13   0   12.30    4.60
 -12 -13   0   18.40    4.80
 -12  14   0   -2.00    4.50
 -12 -14   0    9.00    5.50
 -12 -15   0   15.20    5.00
 -12  15   0   16.70    5.00
  13   0   0   -1.00    2.00
 -13   0   0   -2.10    2.50
 -13  -1   0   -3.00    3.60
 -13   1   0   -2.50    2.60
 -13  -1   0   -2.80    2.60
  13   1   0    0.00    2.00
  13  -1   0   -0.10    2.10
 -13   2   0   -2.50    2.60
  13   2   0   -1.60    1.90
 -13  -2   0   -2.30    3.10
  13  -2   0   -3.70    2.20
 -13  -2   0   -3.40    2.90
  13   3   0   -4.90    2.00
 -13   3   0   -4.40    2.50
 -13  -3   0   -6.00    3.20
 -13  -4   0   -7.10    3.10
  13   4   0   -3.20    1.90
  13  -4   0   -6.60    2.40
  13  -5   0   -3.00    2.30
 -13   5   0   -6.20    3.10
  13   5   0    0.30    2.00
 -13  -5   0   -1.00    3.30
 -13  -6   0   -2.00    3.20
 -13   6   0   -8.20    3.30
  13   6   0   -0.30    2.00
  13   7   0   -2.90    2.20
 -13   7   0   -3.80    3.10
  13   8   0    0.80    2.30
 -13  -8   0   -4.30    3.80
 -13   8   0   -3.10    3.40
  13   9   0   -0.10    2.50
 -13  -9   0    4.40    4.10
 -13   9   0   -6.10    3.70
  13  10   0    0.40    2.80
 -13  10   0   -2.20    4.50
 -13 -10   0   -7.90    4.20
 -13  11   0    0.80    4.20
  13  11   0    4.10    2.90
 -13 -11   0    5.80    4.40
 -13  12   0   -1.90    4.80
 -13 -12   0    0.20    3.90
 -13 -13   0   -0.50    4.60
 -13  13   0    0.70    4.50
 -13 -14   0   -2.70    4.70
 -13  14   0   -3.60    5.10
  14   0   0  114.39    8.50
 -14   0   0  117.59    9.20
 -14   0   0  128.79    9.60
 -14  -1   0  120.49    9.30
  14  -1   0  129.89    8.80
  14   1   0  110.09    8.20
 -14   1   0  111.79    9.30
 -14  -1   0  106.09    8.90
 -14   1   0  118.09    8.90
 -14   2   0   87.99    8.30
  14  -2   0  100.19    7.20
 -14   2   0   84.49    7.70
  14   2   0   85.99    6.80
 -14  -2   0   91.29    8.10
 -14  -2   0   92.89    7.50
 -14  -3   0   -3.70    2.80
  14   3   0   -1.10    2.00
 -14   3   0   -4.40    3.00
  14  -3   0   -3.90    2.20
 -14  -3   0   -7.30    3.40
 -14  -4   0    9.20    3.70
  14   4   0   11.30    2.40
  14  -4   0    5.10    2.80
 -14   4   0    9.20    3.10
  14   5   0  113.19    7.90
 -14   5   0   97.19    9.00
 -14  -5   0  106.09    8.90
 -14  -6   0   -4.60    4.00
 -14   6   0   -3.00    3.60
  14   6   0   -1.80    2.30
 -14   7   0    8.80    3.60
  14   7   0   13.00    2.50
 -14  -7   0    7.90    4.20
 -14   8   0   -6.70    3.60
 -14  -8   0    4.20    3.80
  14   8   0    5.10    4.20
 -14  -9   0   28.80    4.70
  14   9   0   30.80    3.60
 -14  10   0   77.09    8.40
 -14 -10   0   74.19    8.70
  14  10   0   70.99    6.70
 -14  11   0   67.59    8.40
 -14  12   0   24.30    5.10
 -14 -12   0   29.70    5.20
 -14 -13   0    7.70    4.90
 -14  13   0    3.40    4.60
 -15   0   0   -2.60    3.70
  15   0   0   -1.00    2.40
 -15   0   0    0.40    3.00
 -15   1   0   -4.00    4.70
 -15  -1   0   -3.10    3.80
  15  -1   0   -4.30    2.30
  15   1   0   -1.70    4.10
 -15  -1   0   -1.20    3.10
 -15   1   0   -2.00    3.00
 -15   2   0   -5.00    3.80
 -15  -2   0   -3.60    3.60
  15  -2   0   -1.10    2.60
  15   2   0    2.20    2.40
 -15   2   0    2.20    3.20
 -15  -2   0   -0.30    3.10
 -15   3   0    3.50    3.40
 -15  -3   0    3.30    3.20
 -15  -3   0    7.30    3.90
  15   3   0    6.30    2.30
 -15   3   0    2.40    4.10
  15  -3   0    1.50    2.70
 -15  -4   0   -1.70    3.80
 -15   4   0   -0.30    3.40
  15   4   0    2.30    2.20
 -15  -5   0   -7.80    3.70
 -15   5   0   -8.40    3.50
  15   5   0   -1.70    2.30
 -15  -6   0   -8.30    4.20
 -15  -7   0    3.10    4.00
  15   7   0    4.40    2.40
 -15   7   0   -3.40    4.10
 -15  -8   0   -0.10    4.10
  15   8   0    0.60    2.60
 -15   8   0   -4.30    6.70
  15   9   0    3.40    2.70
 -15  -9   0    2.90    7.30
 -15   9   0    5.70    4.10
 -15 -10   0    1.80    4.60
 -15  10   0    5.70    4.20
 -15  11   0    0.50    4.40
 -15 -11   0    3.90    4.70
 -15  12   0   -1.60    4.60
 -15 -12   0   -1.50    4.90
 -16   0   0  256.27   16.40
  16   0   0  227.58   15.90
 -16   0   0  264.87   17.70
  16   1   0   11.60    2.80
  16  -1   0    9.10    2.70
 -16  -1   0   13.10    3.40
 -16   1   0   11.60    3.60
 -16   1   0   12.60    4.50
 -16  -2   0   97.39    8.40
 -16   2   0   82.29    9.60
 -16   2   0   92.39    8.30
  16   2   0   88.09    7.30
  16   3   0    1.00    2.30
 -16   3   0    2.80    3.60
 -16   3   0   -1.10    4.40
 -16  -3   0    0.70    3.40
 -16   4   0  117.99   11.10
 -16   4   0  120.19    9.80
  16   4   0  109.49    8.50
 -16  -5   0   82.99    9.00
  16   5   0   64.49    6.50
 -16   5   0   76.79    8.20
 -16  -6   0  215.48   15.00
  16   6   0  192.98   13.40
 -16   6   0  207.48   14.70
  16   7   0    1.60    2.50
 -16  -7   0   -2.50    4.20
  16   8   0    5.40    2.60
 -16  -8   0   -0.10    4.80
 -16   8   0   -2.20    4.00
  16   9   0   18.40    4.40
 -16   9   0   23.20    5.10
 -16  -9   0   22.60    5.20
 -16  10   0  110.49   10.90
 -16 -10   0   94.69   10.30
 -16 -11   0    3.00    5.00
 -16  11   0   -4.20    5.10
 -17   0   0   -1.60    3.60
 -17   0   0   -3.50    4.80
  17   1   0   -3.00    2.70
 -17  -1   0   -0.60    3.40
 -17  -1   0   -9.10    4.70
 -17   1   0   -1.00    3.50
 -17   1   0   -4.50    4.30
 -17  -2   0   -3.50    3.50
  17   2   0   -2.00    2.50
 -17  -2   0   -5.50    4.20
 -17   2   0   -6.30    4.50
 -17   2   0   -2.20    3.50
 -17  -3   0    0.30    3.30
  17   3   0   -2.10    2.60
 -17   3   0    1.00    3.30
 -17   3   0  -10.20    4.40
 -17  -3   0   -2.50    4.40
  17   4   0    3.30    2.60
 -17   4   0    4.10    4.00
 -17   4   0   -2.70    4.60
 -17  -4   0   -5.70    4.40
 -17   5   0   -6.10    4.60
  17   5   0    3.50    2.40
 -17  -5   0    4.10    4.80
 -17   5   0    4.70    4.10
  17   6   0    2.80    2.60
 -17  -6   0   -4.10    4.30
 -17   7   0   -2.90    4.40
  17   7   0    4.50    2.60
 -17  -7   0   -8.10    4.30
 -17   8   0   -2.70    4.10
 -17  -8   0   -4.00    5.00
 -17  -9   0    2.90    4.60
 -17   9   0   -2.30    4.90
 -18   0   0   -0.40    3.70
 -18   0   0   -1.60    5.10
 -18   1   0    7.40    4.80
 -18   1   0   10.40    3.90
 -18  -1   0   11.30    3.90
 -18  -1   0    4.20    4.70
 -18   2   0   -1.70    4.80
 -18  -2   0   -5.80    4.60
 -18   2   0    2.40    3.80
 -18  -2   0    5.80    3.80
 -18   3   0    7.30    4.20
 -18  -3   0    3.40    5.30
 -18  -3   0   16.70    3.80
 -18  -4   0    6.90    5.30
 -18   4   0    1.50    4.10
 -18   4   0    4.20    5.00
 -18   5   0    5.40    5.00
 -18  -5   0    7.90    4.70
 -18   5   0    8.60    3.90
 -18   6   0    3.30    4.00
 -18  -6   0    2.60    4.80
 -18   6   0   -1.40    5.50
 -18   7   0   -0.30    4.60
 -18  -7   0   -4.30    5.10
 -18  -8   0   16.20    5.60
 -18   8   0   13.90    5.00
 -19   0   0    4.40    3.90
 -19   0   0    2.20    5.60
 -19  -1   0    2.60    4.00
 -19  -1   0   -3.50    4.90
 -19   1   0   -3.70    4.80
 -19   1   0    1.40    3.90
 -19   2   0    0.20    4.20
 -19   2   0   -2.00    5.00
 -19  -2   0    6.00    3.90
 -19  -2   0   -1.90    4.90
 -19   3   0   -2.60    4.80
 -19  -3   0    0.60    5.00
 -19   4   0    3.30    5.30
 -19  -4   0   -3.30    4.80
 -19   4   0    2.10    4.20
 -19   5   0   -1.90    5.30
 -19   5   0    3.50    4.40
 -19  -5   0    0.00    4.90
   0   0  -1    0.10    0.10
   0   0   1    0.00    0.10
   0   0   1    0.00    0.10
   0   0  -1    0.00    0.10
   0  -1  -1    0.00    0.20
   0   1  -1   -0.10    0.20
   0   2   1  508.75   31.80
   0   2  -1  447.16   31.30
   0  -2  -1  492.65   31.70
   0  -3   1   -1.20    3.20
   0   3  -1    0.50    3.10
   0   3   1    2.50    3.80
   0   4   1    9.00    1.30
   0   4  -1   10.20    1.20
   0  -4  -1    8.50    1.40
   0   5  -1   -0.30    0.90
   0   5   1   -2.00    1.10
   0  -5  -1   -1.70    1.40
   0   6   1    9.60    1.80
   0  -6  -1   10.60    1.90
   0   7  -1   -1.60    1.30
   0   7   1   -2.40    1.60
   0  -8  -1  232.68   15.10
   0   8  -1  240.48   14.90
   0   8   1  244.18   15.00
   0   9   1   -2.70    1.70
   0  -9  -1   -6.40    2.60
   0   9  -1   -1.80    1.80
   0  10  -1 1074.99   64.19
   0  10   1 1050.19   64.19
   0  11   1   -2.70    2.30
   0  12  -1   43.80    5.00
   0  12  -1   32.10    4.60
   0  13  -1   -0.50    2.50
   0  13   1   -3.60    2.60
   0  13  -1   -3.70    2.90
   0  14  -1    4.10    2.50
   0  14  -1    1.80    3.20
   0  15  -1   -6.30    3.20
   0  16   1   -0.40    3.70
   0  16  -1    4.90    6.80
   0  17   1   -9.20    3.90
   0  17  -1   -7.50    3.80
   0  18  -1   -3.80    4.20
   0  18   1   -5.10    4.20
   0  19   1    0.40    4.60
   0  19  -1    0.90    4.50
  -1   0  -1    0.10    0.20
  -1   1  -1  735.43   47.10
   1   1   1  639.04   47.00
  -1   1   1  709.73   46.80
  -1  -1  -1  868.51   47.60
   1   1  -1  816.42   46.70
  -1   2  -1 3744.73  235.58
   1   2  -1 3808.12  235.28
  -1   2   1 4101.09  235.78
  -1   3  -1  990.60   70.29
   1   3   1 1085.19   70.79
  -1  -3   1 1200.48   70.89
   1  -3   1 1152.58   70.89
  -1   3   1 1189.58   71.09
   1   3  -1 1041.30   70.09
   1   4   1   12.70    1.50
  -1  -4   1   12.50    1.30
  -1   4  -1   13.50    1.90
  -1   4   1   13.20    1.60
  -1  -4  -1   11.50    1.50
   1   4  -1   12.90    1.30
   1   5   1    7.90    1.30
  -1   5  -1    6.30    1.30
  -1  -5   1    8.00    1.30
  -1   5  -1    7.00    1.30
   1   5  -1    6.90    1.00
  -1  -5  -1    5.00    1.30
  -1   5   1    7.40    1.50
  -1   6  -1  863.61   62.09
   1  -6  -1 1019.20   63.59
   1   6   1  780.92   61.49
  -1  -6   1 1054.59   63.79
   1  -6   1  987.70   63.29
   1   6  -1  772.32   60.99
  -1  -6  -1 1001.20   64.49
  -1   6   1  796.12   61.59
  -1   7  -1  546.95   32.90
   1   7   1  550.74   32.90
  -1  -7   1  567.04   33.00
  -1   7  -1  513.85   32.90
   1   7  -1  545.15   32.90
  -1   7   1  547.75   33.00
  -1  -7  -1  524.25   33.20
  -1   8  -1  675.23   40.90
  -1  -8   1  668.23   41.00
  -1   8  -1  642.24   40.90
   1   8   1  683.93   40.90
  -1  -8  -1  680.63   41.10
  -1   8   1  686.33   41.00
   1   8  -1  688.63   40.80
  -1  -9   1  121.49    9.20
  -1   9  -1  134.69   10.80
  -1   9  -1  129.69    8.90
   1   9   1  142.29    9.00
  -1   9   1  139.69    9.10
   1   9  -1  140.39    8.80
  -1  -9  -1  128.09    9.10
  -1  10  -1  172.28   10.90
  -1  10  -1  137.99   11.00
  -1 -10   1  158.58   11.00
   1  10   1  187.88   11.00
   1  10  -1  175.38   10.90
  -1  10   1  172.48   11.00
  -1  11  -1   58.89    5.10
  -1  11  -1   56.49    5.40
   1  11   1   54.19    5.30
  -1  11   1   51.49    5.00
   1  11  -1   51.79    4.70
  -1  12  -1  417.96   26.40
  -1  12  -1  435.16   26.60
   1  12   1  432.16   26.70
   1  12  -1  436.36   26.40
  -1  12   1  420.16   26.50
  -1 -12  -1  426.06   26.90
  -1  13  -1  131.49    9.20
   1  13   1  123.19    9.00
  -1  13  -1  138.69   10.00
   1  13  -1  125.19    9.10
  -1  13   1  123.09    9.30
  -1  14  -1    3.50    3.40
   1  14   1    6.90    3.30
  -1  14  -1    3.30    2.50
   1  14  -1    1.30    2.70
   1  14  -1    1.60    3.10
  -1  15  -1   -5.30    3.40
  -1  15   1   -6.70    3.40
   1  15  -1   -6.60    3.30
   1  15  -1   -3.00    2.80
  -1  16  -1    3.30    4.30
  -1  16   1    4.00    3.90
   1  16  -1    7.00    6.60
  -1  17  -1    9.40    4.10
   1  17   1   10.80    4.10
  -1  17   1   11.40    4.40
   1  17  -1    8.40    4.10
   1  18   1    9.60    4.40
  -1  18  -1    7.20    4.40
  -1  18   1    8.80    4.50
   1  18  -1    7.10    4.30
   1  19   1    6.80    4.60
  -1  19  -1    5.70    4.60
  -1  19   1   12.40    4.80
   1  19  -1    8.20    4.50
  -2   0  -1   -0.10    0.50
   2   0  -1    0.10    0.30
  -2   0  -1    0.50    0.40
  -2   0   1    0.00    0.30
   2   1   1  437.66   28.20
  -2   1  -1  426.66   28.00
  -2   1   1  425.76   27.40
   2   1  -1  355.16   26.90
  -2  -3   1 4189.78  230.88
  -2   3  -1 3491.95  230.48
   2   3   1 3344.67  230.38
   2  -3   1 3863.31  230.88
  -2  -3  -1 3972.40  231.58
  -2   4  -1 3323.27  216.58
  -2  -4   1 3598.04  217.18
   2   4   1 3066.09  216.48
  -2   4   1 3649.63  216.98
   2  -4   1 3917.21  217.38
   2   4  -1 3087.19  217.78
  -2  -4  -1 3986.20  217.78
  -2  -5   1   29.80    2.50
  -2   5  -1   27.80    2.80
   2   5   1   28.10    2.60
   2   5  -1   28.30    2.40
  -2  -5  -1   30.90    2.70
  -2   5   1   24.60    2.80
  -2  -6   1  224.58   13.40
  -2   6  -1  217.88   13.50
  -2  -6  -1  224.48   13.50
   2   6  -1  217.18   13.40
  -2   6   1  200.48   13.50
   2   7   1    4.60    1.80
  -2   7  -1    8.90    2.00
  -2  -7   1    4.80    1.80
  -2   7  -1    6.00    1.80
  -2  -7  -1    2.40    2.10
   2   7  -1    6.30    1.60
  -2   7   1    3.80    1.80
   2  -8  -1 3511.95  205.68
  -2  -8   1 3306.07  204.98
   2   8   1 3219.48  203.98
  -2   8  -1 3162.28  204.08
  -2   8   1 3016.80  203.68
   2  -8   1 3317.77  204.58
  -2  -8  -1 3254.37  204.98
   2   8  -1 2988.40  202.78
   2   9   1   31.50    3.50
  -2   9  -1   30.80    3.00
  -2  -9   1   24.70    3.60
  -2   9  -1   42.50    4.10
  -2  -9  -1   21.60    3.10
   2   9  -1   31.40    3.10
  -2   9   1   28.50    4.00
  -2  10  -1  172.28   11.40
  -2 -10   1  164.68   11.30
   2  10   1  176.08   11.20
  -2  10  -1  176.38   11.20
   2  10  -1  175.48   11.10
  -2 -10  -1  182.88   13.50
  -2  10   1  161.78   11.30
  -2 -11   1  133.09    9.90
  -2  11  -1  136.39    9.50
   2  11   1  147.19    9.70
  -2  11  -1  143.49    9.80
   2  11  -1  144.09    9.50
  -2  11   1  150.58    9.90
  -2 -11  -1  127.69    9.90
  -2 -12   1  233.88   16.20
  -2  12  -1  280.67   16.10
  -2  12  -1  243.28   15.90
   2  12   1  238.68   15.90
  -2  12   1  238.88   15.90
  -2 -12  -1  247.88   16.40
   2  12  -1  252.57   15.80
  -2  13  -1   26.00    3.40
   2  13   1   23.90    3.20
  -2  13  -1   25.60    3.80
  -2  13   1   21.50    3.50
  -2 -13  -1   21.80    4.30
  -2  13   1   26.70    3.70
   2  13  -1   33.00    4.50
  -2  14  -1  168.58   10.90
   2  14   1  135.49   10.20
  -2  14  -1  145.89   10.20
  -2 -14  -1  139.79   11.00
   2  14  -1  139.79   10.10
  -2  14   1  158.88   10.90
  -2  15  -1   -0.70    3.50
   2  15  -1   -2.90    3.10
   2  15  -1    0.00    2.80
  -2  15   1   -0.10    3.60
  -2  16  -1   -2.10    3.80
  -2  16   1  -10.50    3.70
   2  16  -1   -3.50    3.50
  -2  17  -1   11.30    4.70
   2  17  -1    8.10    4.00
  -2  17   1    9.70    4.70
  -2  18  -1   29.40    4.90
   2  18   1   22.80    4.70
  -2  18   1   28.50    5.00
   2  18  -1   25.70    4.80
  -2  19  -1   -0.30    4.60
   2  19   1    1.00    4.40
  -2  19   1   -1.50    4.60
   2  19  -1    1.80    4.30
  -3   0  -1   -0.50    0.80
  -3   0   1   -1.30    0.50
  -3   0  -1   -0.10    0.70
   3   0   1   -0.60    1.00
   3  -1  -1 2533.45  164.48
  -3  -1   1 2837.62  164.98
  -3   1  -1 2429.36  164.98
  -3  -1  -1 2802.82  165.78
  -3   1   1 2824.72  165.08
   3  -2  -1  175.78   11.00
  -3  -2   1  176.48   11.00
   3   2   1  192.48   11.10
   3   2   1  181.28   11.00
  -3   2  -1  174.48   11.10
   3   2  -1  179.98   11.00
   3   3   1  297.37   26.50
  -3   3  -1  283.57   24.40
   3  -3   1  322.57   24.50
  -3  -3  -1  327.07   24.80
  -3   3   1  323.87   24.40
   3   4   1   16.90    2.00
  -3  -4   1   18.00    1.90
  -3   4  -1   16.70    1.80
  -3  -4  -1   20.30    2.10
   3   4  -1   18.70    1.80
   3  -4   1   15.20    2.20
  -3   4   1   14.50    1.70
   3   5   1  206.58   12.60
  -3   5  -1  188.48   12.70
  -3  -5   1  224.78   12.60
  -3  -5  -1  214.58   12.60
  -3   5   1  183.28   12.60
   3   5  -1  200.68   12.50
  -3   6  -1   10.40    2.00
   3   6   1   14.70    1.90
  -3  -6   1   15.30    1.90
  -3   6   1   12.20    2.00
   3   6  -1   19.00    1.80
  -3  -7   1  286.67   16.00
   3   7   1  260.97   16.00
  -3   7  -1  230.58   16.10
  -3   7   1  225.88   16.10
  -3   7   1  259.17   16.20
   3   7  -1  289.67   16.20
  -3  -7  -1  251.47   16.00
   3   8   1  138.99    8.70
  -3   8  -1  116.29    8.90
  -3   8  -1  134.09    8.90
  -3  -8   1  130.89    8.80
  -3   8   1  138.99    8.90
  -3  -8  -1  125.29    9.00
  -3   8   1  134.79    8.90
   3   8  -1  132.89    8.60
  -3  -9   1   12.70    2.40
  -3   9  -1   10.80    2.20
   3   9   1   17.80    2.40
  -3   9  -1   10.50    2.40
  -3   9   1   11.90    2.40
  -3   9   1    9.10    2.30
  -3  -9  -1   11.20    2.40
  -3 -10   1    6.10    2.50
  -3  10  -1    9.80    2.60
  -3  10  -1   14.20    2.70
   3  10   1   15.30    2.50
   3  10  -1   16.00    2.20
  -3 -10  -1    8.30    3.30
  -3  10   1    8.90    2.60
  -3  10   1   11.80    2.50
  -3 -11   1  390.16   25.10
  -3  11  -1  398.36   25.20
  -3  11  -1  406.16   25.10
   3  11   1  420.56   25.10
  -3  11   1  399.36   26.30
  -3 -11  -1  406.46   25.30
  -3  11   1  414.36   25.20
   3  11  -1  401.06   24.90
  -3  12  -1   10.80    3.20
  -3 -12   1    6.50    2.90
   3  12   1   10.90    4.20
  -3  12   1   13.00    3.20
  -3 -12  -1    7.10    3.60
   3  12  -1   12.80    2.40
  -3  12   1   14.50    2.80
  -3  13  -1   13.90    3.00
  -3 -13   1    7.80    3.20
   3  13   1   12.10    3.00
  -3  13  -1    7.00    3.40
  -3  13   1   15.00    3.30
   3  13  -1   11.10    2.80
  -3 -13  -1    6.00    3.90
  -3  13   1   13.90    3.50
   3  14   1   -3.50    3.00
  -3 -14   1   -6.50    3.60
  -3  14  -1   -4.40    3.20
   3  14  -1   -4.60    2.70
  -3  14   1   -1.20    3.40
  -3 -14  -1   -8.10    3.90
  -3  15  -1   94.89    9.10
  -3 -15  -1  103.79    8.70
   3  15  -1   83.39    7.70
  -3  16  -1   27.60    4.60
  -3  16   1   22.70    4.60
  -3  17  -1   28.90    4.80
  -3  17   1   27.00    4.90
   3  17  -1   25.20    4.80
  -3  18  -1   -2.50    4.80
  -3  18   1    4.30    4.50
   3  18  -1    3.20    4.10
  -3  19  -1   -0.60    4.50
   3  19   1   -3.40    4.30
   3  19  -1   -3.30    4.30
  -3  19   1   -1.40    5.10
   4   0   1   -0.20    0.80
  -4   0  -1   -0.90    0.80
  -4   0  -1    0.20    1.10
  -4   0   1   -0.20    0.70
   4   0  -1   -0.60    0.60
  -4  -1   1 1007.30   64.19
   4  -1  -1  978.90   63.89
   4   1   1 1044.00   65.59
   4   1  -1  983.20   63.99
  -4  -1  -1  861.01   66.39
  -4   1   1  966.60   63.99
   4  -1   1 1019.80   64.79
   4  -2  -1  871.01   55.29
   4   2   1  899.11   56.29
  -4   2  -1  724.53   55.09
   4   2  -1  838.82   55.09
   4   2  -1  782.02   54.79
   4  -2   1  801.72   55.29
  -4   2   1  855.11   55.39
  -4   3  -1 1145.19   80.49
  -4  -3   1 1454.85   81.49
   4   3   1 1090.49   80.39
   4  -3   1 1358.76   81.49
   4   3  -1 1145.99   79.99
  -4   3   1 1239.38   80.79
   4   4   1 1430.76  101.49
  -4   4  -1 1293.07   90.19
  -4  -4   1 1316.67   89.59
  -4  -4  -1 1541.25   94.99
   4   4  -1 1202.48   88.79
   4  -4   1 1545.85   90.99
  -4   4   1 1372.26   90.19
   4   5   1   -0.90    1.50
  -4  -5   1   -1.50    1.30
  -4   5  -1   -1.30    1.50
   4  -5   1   -1.70    1.40
  -4   5   1   -0.30    1.50
   4   5  -1   -0.80    1.20
  -4  -5  -1   -1.50    1.40
  -4  -6   1   11.30    1.90
   4   6   1   12.50    2.00
  -4   6  -1   12.30    2.10
  -4   6   1   13.70    2.10
  -4  -6  -1   10.30    2.10
   4   6  -1   12.10    1.70
  -4   7  -1  883.81   54.29
  -4   7   1  868.31   54.29
  -4  -7  -1  944.01   54.29
  -4  -8   1  222.18   14.20
  -4   8  -1  218.58   14.30
   4   8   1  244.38   14.20
  -4   8   1  214.78   14.40
  -4   8   1  219.18   14.40
  -4  -8  -1  218.38   14.40
   4   8  -1  241.28   14.10
  -4   9  -1   25.70    3.10
  -4   9  -1   30.20    4.20
   4   9   1   35.30    3.50
  -4  -9   1   28.60    3.80
   4   9  -1   35.80    3.50
  -4  -9  -1   31.70    4.30
  -4   9   1   21.80    3.10
  -4   9   1   26.30    3.20
   4  10   1  126.19    8.20
  -4  10  -1  119.89    8.10
  -4 -10   1  108.59    7.90
  -4  10  -1  105.79    8.30
  -4 -10  -1  107.69    8.10
   4  10  -1  120.59    7.90
  -4  10   1  111.89    8.30
  -4  10   1  107.19    8.20
   4  11   1  203.98   13.50
  -4  11  -1  226.28   13.80
  -4  11  -1  213.48   13.70
  -4  11   1  191.58   13.60
  -4  11   1  216.48   13.80
  -4 -11  -1  198.08   13.90
   4  11  -1  212.68   13.50
  -4  12  -1   38.90    4.00
  -4  12  -1   28.40    3.70
  -4 -12   1   23.40    3.80
   4  12   1   31.30    3.90
   4  12  -1   35.80    4.40
  -4  12   1   41.30    5.30
  -4 -12  -1   22.80    4.10
  -4  12   1   30.60    3.90
   4  13   1    0.50    2.60
  -4  13  -1    2.10    2.90
  -4 -13   1   -1.50    3.00
  -4  13  -1    0.10    3.20
   4  13  -1   -1.30    2.30
  -4 -13  -1   -6.10    3.50
  -4  13   1   -4.40    3.30
  -4  14  -1  182.28   12.90
  -4 -14   1  180.78   12.60
  -4  14   1  200.58   13.40
   4  14  -1  161.08   12.30
  -4 -14  -1  196.98   13.40
  -4 -15   1   -0.50    4.10
  -4  15  -1    5.30    4.30
  -4 -15  -1    6.00    4.50
   4  15  -1    6.60    3.20
  -4  15   1    3.50    3.90
  -4  16  -1   39.10    5.50
  -4  16   1   67.19    7.50
  -4 -16  -1   57.89    8.40
  -4  17  -1   31.50    4.90
  -4  17   1   23.60    4.90
  -4 -17  -1   29.50    5.20
  -4  18  -1    3.60    4.40
   4  18  -1    4.80    4.00
  -4  18   1    5.20    4.50
  -4  19  -1   -0.20    4.50
  -4  19   1   -1.10    4.50
   4  19  -1   -3.30    4.30
  -5   0  -1   -0.70    0.90
  -5   0  -1   -1.50    1.20
   5   0   1   -1.30    0.90
   5   0  -1   -0.80    0.70
  -5   0   1   -0.40    0.80
   5  -1  -1 1300.47   80.09
  -5   1  -1 1151.98   80.19
   5   1   1 1259.37   80.59
  -5  -1   1 1250.67   79.99
   5  -1   1 1287.57   80.69
  -5   1   1 1195.68   79.89
   5   1  -1 1267.97   79.89
  -5  -1  -1 1062.19   79.69
   5   2   1  533.65   38.90
  -5   2  -1  434.56   37.60
   5   2   1  459.65   41.00
   5   2  -1  600.24   38.90
   5   2  -1  540.95   38.10
   5  -2   1  566.04   38.90
  -5   2   1  485.05   37.70
   5   3   1 2695.73  156.38
   5   3   1 2317.17  155.08
  -5   3  -1 2241.98  154.88
  -5   3   1 2476.85  155.18
   5  -3   1 2747.03  156.08
   5   3  -1 2051.89  153.48
   5   3  -1 2712.53  156.28
  -5  -4   1  144.99    9.00
   5   4   1  137.69    9.00
  -5   4  -1  142.89    9.20
   5   4   1  142.69    9.00
  -5   4   1  159.98    9.20
   5  -4   1  138.09    9.10
   5   4  -1  140.79    9.00
  -5  -4  -1  134.39    9.20
   5   4  -1  138.59    8.90
   5   5   1   17.10    2.30
   5   5   1   17.80    2.10
  -5   5  -1   15.10    2.30
  -5  -5   1   20.90    2.80
   5   5  -1   21.80    2.60
   5  -5   1   19.90    2.20
  -5   5   1   15.00    2.40
   5   6   1    1.50    1.60
  -5  -6   1   -1.40    1.50
  -5   6  -1   -1.80    1.90
  -5  -6  -1   -3.00    1.70
   5   6  -1   -1.20    1.50
  -5   6   1   -0.20    1.90
   5  -6   1    0.10    1.70
  -5   7  -1  857.71   52.99
   5   7   1  918.21   52.89
  -5  -7   1  867.71   52.79
   5   7  -1  893.31   52.79
  -5  -7  -1  862.51   52.89
  -5   7   1  845.72   52.89
  -5   8  -1   11.70    2.50
  -5  -8   1   12.00    2.30
  -5  -8  -1   10.30    2.30
  -5   8   1   13.30    2.50
  -5   9  -1  237.68   15.70
   5   9   1  264.17   15.50
  -5  -9   1  228.08   15.40
  -5  -9  -1  233.78   15.80
  -5   9   1  250.37   15.60
   5   9  -1  256.97   15.40
  -5   9   1  242.38   15.70
   5  10   1   -3.90    2.40
  -5 -10   1   -2.60    2.50
  -5  10  -1    1.60    2.70
  -5 -10  -1   -6.20    2.50
   5  10  -1    0.10    2.10
  -5  10   1    0.80    2.70
  -5 -11   1  179.98   12.80
  -5  11  -1  187.48   12.80
  -5  11  -1  189.18   12.90
   5  11   1  208.98   12.60
   5  11  -1  195.78   12.60
  -5  11   1  186.68   12.80
  -5  11   1  199.58   13.00
  -5 -11  -1  194.68   13.00
  -5  12  -1   20.30    3.10
  -5  12  -1   21.10    3.70
  -5 -12   1   12.30    3.40
   5  12   1   21.70    3.30
   5  12  -1   20.00    2.80
  -5 -12  -1   18.70    3.50
  -5  12   1   21.00    3.60
  -5  12   1   20.60    3.60
  -5  13  -1  131.69   10.00
   5  13   1  123.79    9.60
  -5 -13   1  128.89    9.90
  -5 -13  -1  133.39   10.20
  -5  13   1  135.09   10.10
  -5  14  -1   -5.50    3.90
  -5 -14   1    0.90    3.80
   5  14  -1    0.30    2.90
  -5  14   1    0.60    3.60
  -5 -14  -1    0.40    4.00
  -5  15  -1   -3.50    3.80
  -5 -15   1   -0.10    4.20
  -5 -15  -1    2.70    4.40
  -5  15   1    5.00    3.90
  -5  16  -1    3.40    4.10
  -5 -16   1   -5.20    4.40
  -5 -16  -1   -1.70    4.70
  -5  16   1   -3.90    4.00
  -5  17  -1   34.80    6.00
  -5 -17  -1   81.79    9.90
  -5  17   1   60.69    7.90
  -5  18  -1   -3.40    4.40
   5  18  -1   -4.50    3.90
  -5  18   1   -1.30    4.30
  -5 -18  -1    9.70    4.60
   6   0  -1   -0.70    0.90
  -6   0  -1   -2.30    1.40
  -6   0  -1   -2.60    1.40
   6   0   1   -1.20    1.00
  -6   0   1   -1.70    1.00
  -6   1  -1  118.09    7.40
  -6  -1   1  110.29    7.40
   6  -1  -1  110.09    7.10
  -6  -1   1  110.89    7.10
   6   1   1  110.69    7.10
  -6  -1  -1  112.19    7.20
   6  -1   1  114.59    7.20
   6   1  -1  116.99    7.00
  -6   1   1  113.49    7.20
  -6  -1  -1  105.19    7.40
  -6  -2   1   39.60    3.10
  -6  -2   1   40.10    3.90
   6   2   1   37.50    3.30
  -6   2  -1   37.60    3.40
   6  -2  -1   40.50    3.20
   6   2   1   41.90    3.10
   6  -2   1   38.50    3.50
  -6  -2  -1   39.70    3.40
   6   2  -1   39.00    2.90
  -6   2   1   34.80    3.10
  -6  -2  -1   36.30    3.70
   6   3   1  301.97   19.50
   6   3   1  317.87   19.40
  -6   3  -1  317.47   19.50
  -6  -3   1  325.27   19.50
   6  -3   1  313.47   19.40
   6   3  -1  329.67   19.30
  -6  -3  -1  300.67   19.40
  -6   3   1  338.57   19.50
  -6  -3  -1  314.07   19.50
  -6   4  -1  654.93   39.80
   6  -4  -1  661.13   39.80
   6  -4   1  656.73   39.80
  -6  -5   1  190.98   12.00
  -6   5  -1  172.48   12.10
   6   5   1  196.48   12.00
   6   5   1  197.48   12.00
  -6  -5  -1  184.38   12.00
  -6   5   1  177.28   12.00
   6   5  -1  189.88   11.90
   6   5  -1  201.28   11.90
   6  -5   1  193.28   12.00
   6   6   1   72.59    5.50
   6   6   1   66.09    5.40
  -6  -6   1   68.79    5.40
  -6   6  -1   66.79    5.70
   6  -6   1   76.49    5.40
   6   6  -1   66.89    5.20
  -6   6   1   70.59    5.60
  -6  -6  -1   70.39    5.70
   6   7   1  460.45   26.00
  -6   7  -1  417.96   26.10
  -6  -7   1  403.76   25.90
  -6   7   1  388.86   26.20
  -6  -7  -1  413.06   26.00
   6   7  -1  458.05   25.90
   6   8   1   67.69    5.00
  -6  -8   1   56.69    4.90
  -6   8  -1   63.09    5.60
   6   8  -1   67.99    5.00
  -6  -8  -1   58.79    5.10
  -6   8   1   61.79    5.50
   6   9   1    4.30    2.30
  -6   9  -1    7.80    2.60
  -6  -9   1    2.20    2.30
  -6  -9  -1    0.90    2.40
   6   9  -1    8.00    2.10
  -6   9   1    0.20    2.60
   6  10   1  187.28   12.20
  -6  10  -1  183.18   12.40
   6  10  -1  183.48   12.00
  -6  10   1  192.98   12.40
  -6  10   1  181.18   12.40
  -6 -10  -1  174.48   12.20
  -6  11  -1   85.69    7.10
   6  11   1   87.39   10.50
  -6  11  -1   88.79    7.50
  -6 -11   1   81.79    7.10
  -6  11   1   90.49    7.50
   6  11  -1   88.59    6.80
  -6  11   1   91.69    7.30
  -6 -11  -1   88.29    7.20
  -6 -12   1    6.90    3.20
   6  12   1   12.80    2.80
  -6  12  -1   10.40    3.40
  -6  12   1   17.70    3.50
   6  12  -1   10.20    2.80
  -6 -12  -1   15.40    3.70
   6  13   1   25.50    3.90
  -6 -13   1   34.50    4.40
  -6  13  -1   26.30    4.30
  -6  13   1   31.90    4.40
  -6 -13  -1   30.10    4.20
   6  13  -1   28.90    3.70
  -6 -14   1  142.19   10.50
  -6 -14  -1  140.89   10.30
   6  14  -1  123.39    9.80
  -6 -15   1    5.20    4.10
  -6  15  -1    4.50    3.90
  -6  15   1    2.00    3.90
  -6 -15  -1    8.00    4.40
  -6  16  -1   26.90    5.00
  -6  16   1   36.40    5.20
  -6 -16  -1   57.09    8.00
  -6  17  -1   11.80    4.70
  -6 -17   1   28.40    5.20
  -6 -17  -1   28.90    9.40
  -6  17   1   15.60    4.70
  -6  18  -1    0.90    4.50
  -6  18   1    3.90    4.60
  -6 -18  -1   19.10    5.30
  -7   0  -1   -4.90    1.80
   7   0  -1   -0.90    1.10
  -7   0  -1   -1.20    1.30
  -7   0   1   -1.30    1.20
  -7   1  -1   95.19    6.60
  -7  -1   1   94.39    6.80
   7   1   1  101.19    6.50
   7  -1  -1  104.09    6.40
  -7  -1   1   97.79    6.40
  -7  -1  -1  102.49    6.50
  -7  -1  -1  102.49    6.80
   7   1  -1   91.89    6.30
   7  -1   1   93.59    6.50
  -7   1   1   96.19    6.50
  -7  -2   1  560.04   36.10
  -7   2  -1  585.54   35.90
   7  -2   1  597.34   35.80
  -7  -2  -1  625.64   36.00
   7   3   1    7.10    1.80
   7  -3  -1    8.90    1.70
   7   3   1    8.50    1.80
  -7  -3   1    8.50    2.10
  -7  -3  -1    3.60    1.80
  -7   3   1    4.40    1.70
  -7  -3  -1    6.30    2.00
   7   3  -1    9.70    1.40
   7  -3   1    9.30    1.80
   7   4   1  141.79    8.70
   7   4   1  142.29    8.80
   7  -4  -1  141.09    8.70
  -7   4  -1  120.19    8.90
  -7  -4   1  131.69    8.90
   7   4  -1  139.69    8.50
   7  -4   1  129.39    8.70
  -7   4   1  135.59    8.80
   7   4  -1  122.39    8.80
   7   5   1   77.09    5.70
   7   5   1   88.09    5.70
  -7   5  -1   65.69    6.00
  -7  -5   1   81.19    5.90
   7   5  -1   77.19    5.70
   7  -5   1   79.49    5.70
  -7  -5  -1   78.39    5.90
   7   5  -1   79.79    5.40
  -7   5   1   74.69    5.90
  -7  -6   1   31.10    4.10
   7   6   1   46.00    4.20
   7   6   1   42.60    4.00
  -7   6  -1   32.50    4.70
  -7  -6  -1   36.10    4.10
   7   6  -1   47.70    3.90
   7   6  -1   38.40    3.70
  -7   6   1   35.10    4.10
   7  -6   1   35.80    4.40
   7   7   1   91.89    6.40
   7   7   1   88.79    6.10
  -7  -7   1   71.69    6.10
  -7   7  -1   81.99    6.60
   7  -7   1   71.79    6.30
   7   7  -1   91.09    6.10
   7   7  -1   97.59    6.20
  -7  -7  -1   79.99    6.30
   7   8   1  364.86   21.30
  -7  -8   1  310.67   21.10
   7   8   1  353.16   21.30
  -7   8  -1  347.97   21.40
   7   8  -1  352.46   21.10
  -7  -8  -1  322.67   21.30
  -7   8   1  342.37   21.40
  -7   9  -1   12.20    3.00
  -7  -9   1    9.70    3.20
   7   9   1    7.50    2.60
   7   9  -1   10.00    2.50
  -7  -9  -1    7.80    3.10
  -7   9   1   11.00    3.00
  -7  10  -1    1.80    2.90
   7  10   1    0.90    2.30
  -7 -10   1   -2.60    2.60
   7  10  -1    0.60    2.30
  -7 -10  -1   -0.10    2.90
  -7  10   1    0.10    2.90
  -7 -11   1   54.69    5.90
   7  11   1   56.99    5.40
  -7  11  -1   50.89    6.30
   7  11  -1   58.29    5.40
  -7 -11  -1   56.89    6.40
  -7  11   1   52.69    6.30
   7  12   1   21.70    3.60
  -7  12  -1   24.60    4.10
  -7 -12   1   26.00    3.90
  -7 -12  -1   22.30    3.90
  -7  12   1   31.90    4.10
  -7 -13   1    6.10    3.10
  -7  13  -1    8.60    3.80
   7  13  -1    3.40    2.90
  -7  13   1    6.80    3.60
  -7 -13  -1    5.30    3.90
  -7 -14   1   15.70    4.20
  -7  14  -1   14.70    4.20
   7  14  -1   11.80    3.30
  -7  14   1   18.50    4.30
  -7 -14  -1   17.80    4.00
  -7  15  -1   33.80    5.10
  -7  15   1   32.70    5.00
  -7 -16   1   13.60    4.50
  -7  16  -1    4.20    4.50
  -7 -16  -1    8.90    4.90
  -7  16   1   13.90    4.30
  -7  17  -1   10.20    4.60
  -7 -17   1   19.70    4.90
  -7  17   1    7.80    4.60
  -7 -17  -1   26.20    5.40
  -7  18  -1    3.50    4.80
  -7 -18   1   18.40    6.00
  -7 -18  -1   14.60    5.40
  -7  18   1    0.40    4.70
   8   0   1   -2.50    1.30
  -8   0  -1   -4.70    2.00
  -8   0   1   -2.80    1.30
   8   0  -1   -1.80    1.20
  -8   1  -1   20.40    2.50
  -8  -1   1   24.90    2.90
  -8  -1   1   27.60    3.30
   8   1   1   23.30    2.30
   8   1  -1   25.50    2.50
  -8   1   1   19.30    2.30
   8  -1   1   25.60    2.80
  -8  -1  -1   19.60    2.30
  -8  -1  -1   21.30    2.80
  -8   2  -1 1953.50  149.19
   8   2   1 2400.06  146.39
   8  -2  -1 2469.15  145.59
   8  -2   1 2476.45  147.39
  -8   2   1 2168.48  145.09
  -8  -2  -1 1939.71  144.39
  -8  -3   1   27.90    3.40
   8  -3  -1   41.00    3.30
  -8   3  -1   24.70    3.00
  -8  -3   1   37.00    3.70
   8   3   1   31.80    3.60
   8   3   1   38.00    3.40
  -8  -3  -1   27.90    3.80
   8  -3   1   36.70    3.40
   8   3  -1   35.30    3.00
  -8  -3  -1   34.80    4.00
  -8   3   1   28.80    3.50
  -8   4  -1 1193.58   71.99
  -8  -5   1   37.90    4.20
   8  -5  -1   48.50    4.10
   8   5   1   43.10    4.00
   8   5   1   50.29    4.20
  -8  -5  -1   42.90    4.40
   8   5  -1   56.79    4.30
   8  -5   1   36.90    4.20
  -8   5   1   42.20    4.40
  -8  -6   1  109.19    8.50
  -8   6  -1  122.19    8.70
   8   6   1  126.69    8.30
   8   6   1  124.59    8.30
   8   6  -1  137.49    8.20
   8  -6   1  120.59    8.40
  -8  -6  -1  109.79    8.90
  -8   6   1  118.49    8.50
   8   6  -1  139.99    8.40
  -8  -7   1    2.00    2.40
   8   7   1    1.20    2.20
  -8   7  -1    1.00    2.50
   8   7   1    3.10    1.90
   8  -7   1    0.40    2.00
  -8  -7  -1    2.00    2.30
   8   7  -1    2.90    1.70
  -8   7   1    4.50    2.40
   8   7  -1    4.40    1.90
   8   8   1 1622.34   98.69
   8   8   1 1668.73   98.69
  -8   8   1 1681.03   98.89
  -8  -8  -1 1563.14   98.69
   8   8  -1 1725.33   98.59
   8   8  -1 1566.24   98.59
   8   9   1    2.40    2.10
  -8   9  -1   -2.40    3.10
  -8  -9   1   -6.90    2.60
   8   9   1   -1.30    2.50
  -8   9   1    1.60    3.40
   8   9  -1   -0.10    2.30
   8   9  -1    2.30    2.20
  -8  -9  -1   -4.60    2.90
   8  10   1   51.49    5.10
  -8 -10   1   42.80    5.60
  -8  10  -1   47.60    6.20
   8  10   1   55.79    5.70
  -8 -10  -1   46.10    6.00
   8  10  -1   54.79    5.20
  -8  10   1   52.29    6.00
  -8 -11   1   -1.20    2.70
   8  11   1    2.00    2.50
  -8  11  -1    3.20    3.40
   8  11   1    8.80    2.90
  -8  11   1    4.90    3.30
   8  11  -1    1.00    3.00
  -8 -11  -1   -5.20    3.30
  -8  12  -1  188.58   12.60
   8  12   1  147.39   12.30
  -8 -12   1  184.68   12.20
   8  12  -1  166.28   11.90
  -8  12   1  195.98   12.60
  -8 -12  -1  170.58   12.20
  -8 -13   1   50.09    6.30
   8  13  -1   41.30    5.50
  -8 -13  -1   51.39    6.90
  -8  13   1   30.50    5.60
  -8  14  -1  254.17   17.50
  -8 -14   1  247.68   16.70
  -8 -14  -1  241.68   16.50
  -8  15  -1    4.40    4.70
  -8 -15   1   -0.60    4.00
  -8  15   1    6.10    4.20
  -8 -15  -1   -5.40    4.50
  -8  16  -1   -2.70    4.20
  -8 -16   1    5.10    4.30
  -8  16   1    0.20    4.30
  -8 -16  -1    2.70    8.40
  -8  17  -1   -1.50    4.50
  -8 -17   1    3.90    4.70
  -8 -17  -1    6.00    4.90
  -8  17   1   -6.50    4.40
   9   0  -1   -1.50    1.30
   9   0   1   -3.30    1.50
  -9   0   1   -2.70    1.50
  -9  -1   1   21.70    2.90
   9   1   1   22.20    3.00
  -9  -1   1   16.30    3.90
  -9   1  -1   23.70    3.00
  -9   1  -1   18.40    2.40
   9  -1   1   23.90    3.20
  -9   1   1   22.40    2.40
  -9  -1  -1   18.60    2.50
  -9   2  -1 1077.09   64.99
  -9  -3   1  375.26   22.40
   9   3   1  369.56   22.40
  -9  -3   1  363.16   22.60
   9  -3  -1  373.36   22.40
  -9   3  -1  342.87   22.50
  -9  -3  -1  344.17   22.50
   9   3  -1  400.46   22.40
   9  -3   1  370.36   22.40
  -9   3   1  350.46   22.50
  -9  -4   1  320.07   20.70
   9   4   1  323.67   20.70
   9   4   1  330.07   20.50
   9  -4  -1  346.57   20.60
  -9   4   1  313.77   20.70
   9  -4   1  338.37   20.60
  -9  -4  -1  318.17   20.70
   9   4  -1  375.86   20.60
   9   5   1   59.09    5.10
  -9   5  -1   58.59    5.40
   9   5   1   62.79    5.00
   9  -5  -1   68.89    5.00
  -9  -5   1   59.29    5.20
   9  -5   1   62.89    5.40
   9   5  -1   67.89    4.80
  -9  -5  -1   55.89    5.40
  -9   5   1   52.39    5.90
   9   6   1  447.16   25.70
  -9  -6   1  465.75   27.00
  -9   6  -1  421.76   26.60
   9   6   1  426.96   25.90
   9  -6   1  415.56   25.80
  -9  -6  -1  397.46   26.00
  -9   6   1  392.76   25.80
   9   6  -1  411.86   25.80
   9   6  -1  397.36   25.60
  -9  -7   1  148.89   10.00
  -9   7  -1  156.38   10.50
   9   7   1  160.88   10.00
   9   7   1  137.79   10.30
   9   7  -1  142.39    9.90
  -9  -7  -1  132.49   10.20
   9   7  -1  149.59    9.80
  -9   7   1  142.59   10.30
   9  -7   1  163.38   10.10
   9   8   1  382.46   24.90
   9   8   1  413.96   24.70
  -9  -8   1  375.46   24.70
   9   8  -1  417.16   24.60
  -9   8   1  411.06   24.90
  -9  -8  -1  415.46   24.90
   9   8  -1  374.96   24.60
   9   9   1   49.90    5.30
  -9  -9   1   39.00    5.50
   9   9   1   48.60    5.40
  -9   9  -1   50.19    5.90
   9   9  -1   48.80    4.90
   9   9  -1   50.79    5.20
  -9  -9  -1   47.70    6.00
  -9   9   1   56.49    5.90
  -9  10  -1    9.70    3.40
   9  10   1    5.00    2.60
  -9 -10   1    3.00    3.10
   9  10  -1    9.00    2.50
  -9 -10  -1    3.70    3.40
  -9  10   1    3.40    3.20
  -9 -11   1    2.60    3.20
   9  11   1   -0.90    2.70
  -9  11  -1    7.70    3.60
   9  11   1    7.30    2.90
   9  11  -1    0.20    2.70
  -9 -11  -1    2.60    3.60
  -9  11   1    1.70    3.60
   9  11  -1    1.00    2.60
   9  12   1  194.68   13.60
  -9  12  -1  190.38   13.50
  -9 -12   1  187.18   13.10
   9  12  -1  196.48   13.00
   9  12  -1  168.58   12.80
  -9 -12  -1  207.88   13.50
  -9 -13   1   98.89    8.70
  -9  13  -1   88.79    9.10
  -9 -13  -1  102.19    8.50
  -9  13   1   90.89    9.10
  -9 -14   1    3.90    4.10
  -9  14  -1    2.80    4.30
  -9 -14  -1    3.50    4.40
  -9  14   1    7.30    4.20
  -9 -15   1   12.70    4.40
  -9  15  -1    3.10    4.30
  -9 -15  -1    8.70    4.60
  -9  15   1    2.00    4.20
  -9 -16   1   28.30    5.10
  -9  16  -1   20.40    5.00
  -9  16   1   19.90    5.50
  -9 -16  -1   25.90    4.80
  -9  17  -1    3.00    4.70
  -9 -17  -1   18.00    5.10
  -9  17   1    5.50    4.90
  10   0  -1    1.90    1.50
  10   0   1    1.70    1.60
 -10   0   1    1.50    1.70
 -10   0  -1   -1.60    2.40
 -10   0   1   -0.80    2.30
 -10   0  -1    2.80    1.80
  10  -1  -1    7.30    1.80
 -10   1  -1    9.90    2.20
 -10  -1   1   10.30    1.90
  10   1   1    7.40    1.90
 -10   1  -1    5.60    2.60
 -10  -1   1    6.50    2.50
 -10  -1  -1    5.60    2.00
 -10   1   1    4.20    2.00
 -10  -1  -1    7.40    2.50
  10  -2  -1  104.69    7.10
 -10  -2   1  101.19    7.90
 -10  -2   1  117.89    7.30
 -10   2  -1   99.79    7.70
  10   2   1  101.49    7.20
  10   2  -1  114.79    7.10
  10  -2   1  109.79    7.30
 -10  -2  -1  100.69    7.80
 -10  -2  -1  109.09    7.40
 -10   2   1   98.19    7.40
 -10  -3   1   35.00    4.40
 -10   3  -1   31.10    3.80
  10   3   1   40.40    3.80
  10  -3  -1   47.20    4.00
 -10  -3   1   35.80    4.10
  10  -3   1   39.50    4.20
 -10  -3  -1   35.60    4.50
  10   3  -1   47.00    3.60
 -10  -3  -1   32.40    4.40
 -10   3   1   37.30    4.40
 -10  -4   1   69.89    6.10
  10  -4  -1   75.59    5.60
  10   4   1   74.99    5.60
 -10  -4  -1   83.99    6.60
  10  -4   1   68.09    6.00
 -10   5  -1   -5.10    2.40
  10   5   1   -1.50    2.10
 -10  -5   1   -2.40    2.40
  10   5   1   -2.80    1.80
  10  -5   1   -4.00    2.20
  10   5  -1   -3.00    1.60
  10   6   1   16.90    3.10
  10   6   1   16.20    2.50
 -10   6  -1   14.30    3.10
 -10  -6   1   16.70    3.20
  10  -6   1   16.40    2.70
 -10  -6  -1   18.40    3.50
 -10   6   1   13.80    3.20
  10   6  -1   18.90    2.30
  10   7   1    2.10    2.20
  10   7   1    0.10    2.60
 -10   7  -1    0.00    2.80
 -10  -7   1    2.00    2.90
 -10  -7  -1   -0.40    2.70
  10   7  -1    3.10    1.90
  10  -7   1   -3.10    2.30
 -10   7   1    3.20    2.70
  10   7  -1    8.30    2.50
  10   8   1   82.89    7.00
 -10  -8   1   87.29    7.10
 -10   8  -1   89.89    7.70
  10   8   1   87.89    7.40
  10   8  -1   92.49    6.70
  10   8  -1   95.89    6.80
 -10   8   1   88.19    7.50
 -10  -8  -1   93.39    7.40
 -10   9  -1    2.10    3.60
  10   9   1    2.00    2.50
  10   9   1    2.70    2.40
 -10  -9   1    3.50    3.20
 -10  -9  -1    0.70    3.00
 -10   9   1    2.60    3.10
  10   9  -1    4.80    2.70
  10   9  -1    5.10    2.20
  10  10   1   87.49    7.40
  10  10   1   78.29    7.10
 -10  10  -1   84.19    8.00
 -10 -10   1   99.09    7.80
 -10 -10  -1   96.89    7.70
  10  10  -1   79.79    7.30
 -10  10   1   95.79    8.70
  10  10  -1   90.29    7.10
  10  11   1    1.90    2.80
 -10 -11   1   -4.00    2.90
 -10  11   1   -3.20    3.60
 -10 -11  -1   -2.60    3.30
  10  11  -1   -5.10    2.80
 -10  12  -1   -4.90    6.50
 -10 -12   1   -1.40    3.60
 -10 -12  -1    0.40    4.00
  10  12  -1    9.70    2.90
 -10  12   1    1.20    6.60
 -10 -13   1   -6.20    3.80
 -10  13  -1   -6.30    4.10
 -10 -13  -1   -8.40    4.20
 -10  13   1   -3.20    4.10
 -10 -14   1   74.09    7.60
 -10  14  -1   57.39    8.00
 -10 -14  -1   62.29    8.10
 -10  14   1   43.30    6.10
 -10 -15   1    0.40    4.10
 -10  15  -1    3.60    4.30
 -10  15   1    2.30    4.70
 -10 -16   1   31.80    5.20
 -10  16  -1   19.20    5.10
 -11   0   1   -4.90    3.00
  11   0  -1   -2.60    1.60
  11   0   1   -2.90    1.60
 -11   0   1   -5.40    1.90
  11   1   1  450.45   27.60
  11  -1  -1  469.75   27.50
 -11   1  -1  458.35   28.00
 -11  -1   1  432.46   27.60
 -11   1  -1  485.85   29.10
 -11  -1  -1  440.26   27.90
  11   1  -1  450.15   27.50
  11  -1   1  442.56   27.60
 -11  -1  -1  459.25   27.70
 -11   1   1  426.46   27.60
 -11  -2   1  310.67   18.00
  11  -2  -1  307.47   17.90
 -11  -2   1  277.67   18.30
 -11   2  -1  277.27   18.10
 -11   2  -1  299.67   18.40
  11   2   1  295.37   17.90
 -11  -2  -1  291.47   18.10
 -11  -2  -1  276.87   18.70
 -11   2   1  279.57   18.10
  11  -2   1  289.97   18.00
  11   2  -1  267.47   17.80
 -11   3  -1  531.95   33.20
 -11  -3   1  519.35   33.00
  11  -3  -1  540.75   33.00
 -11  -3   1  549.85   33.40
  11   3   1  560.64   33.00
  11  -3   1  539.35   33.10
 -11  -3  -1  518.15   33.20
 -11  -3  -1  566.44   33.40
  11   3  -1  549.35   32.90
 -11  -4   1   42.30    5.10
  11  -4  -1   49.40    4.40
 -11   4  -1   43.30    4.30
 -11  -4  -1   52.39    5.30
  11   4  -1   38.30    4.00
  11  -4   1   48.00    4.50
 -11   4   1   41.60    5.20
 -11  -4  -1   30.40    3.90
  11  -5  -1    0.40    2.30
 -11   5  -1   -0.30    2.60
  11   5   1    0.00    2.00
 -11  -5   1   -0.50    3.00
  11   5  -1   -1.70    1.80
  11  -5   1    0.40    2.50
 -11  -5  -1    1.50    2.90
 -11   5   1   -2.60    2.50
  11   6   1  155.58   10.30
  11   6   1  156.08   10.80
 -11   6  -1  151.88   10.80
 -11  -6   1  163.78   10.70
  11   6  -1  150.18   10.20
  11  -6   1  142.69   10.50
 -11   6   1  153.98   10.70
 -11  -6  -1  167.58   11.20
  11   7   1  345.97   20.70
  11   7   1  318.57   20.80
 -11   7  -1  341.97   21.00
 -11  -7   1  320.57   21.00
 -11   7   1  344.07   21.00
 -11  -7  -1  324.67   20.90
  11   7  -1  322.17   20.50
  11   8   1  103.29    8.10
  11   8   1   99.79    8.10
 -11  -8   1  103.19    8.20
 -11   8  -1  113.79    8.80
  11   8  -1  106.99    7.70
  11   8  -1  109.59    8.30
 -11   8   1  124.39    9.20
 -11  -8  -1  112.29    8.50
 -11  -9   1   98.39    8.40
 -11   9  -1  110.89    9.30
 -11   9   1  106.29    9.10
 -11  -9  -1  103.59    8.20
  11   9  -1   87.29    8.00
  11   9  -1   98.49    7.50
  11  10   1   -0.90    2.60
 -11  10  -1   -2.80    3.90
 -11 -10   1    0.80    3.50
 -11  10   1   -4.80    3.40
 -11 -10  -1   -1.70    3.70
  11  10  -1   -0.30    2.90
  11  10  -1    1.10    2.40
  11  11   1   24.70    3.60
 -11  11  -1   25.00    5.20
 -11 -11   1   27.90    4.60
  11  11  -1   27.60    3.50
 -11 -11  -1   35.90    4.90
 -11  11   1   31.00    4.70
 -11 -12   1   55.89    7.20
 -11  12  -1   49.10    5.90
 -11  12   1   53.39    6.20
  11  12  -1   58.39    6.10
 -11 -12  -1   57.89    7.60
 -11 -13   1   86.69    8.40
 -11  13  -1   74.29    8.70
 -11  13   1   73.89    8.80
 -11 -13  -1   83.69    8.10
 -11 -14   1    1.70    4.20
 -11  14   1   -1.30    4.40
 -11  15  -1   -2.00    4.70
 -11 -15   1   -0.80    4.30
 -11 -15  -1    8.20    4.90
 -11  15   1   -4.40    4.50
 -11  16  -1   14.30    5.10
 -11 -16   1   23.50    5.00
 -11  16   1   11.80    5.10
 -11 -16  -1   15.40    5.10
 -12   0  -1   -6.80    2.40
 -12   0   1   -4.90    2.20
  12   0  -1   -5.00    1.80
 -12   0  -1   -4.50    2.70
 -12  -1   1   43.80    6.10
 -12   1  -1   48.60    5.80
  12  -1  -1   46.80    4.50
 -12   1  -1   42.60    4.90
 -12  -1   1   40.00    5.00
  12   1   1   43.80    4.30
 -12   1   1   46.50    5.70
 -12   1   1   48.30    4.90
  12  -1   1   49.99    4.80
 -12  -1  -1   41.00    5.20
 -12  -1  -1   49.50    5.60
  12   1  -1   47.20    4.40
 -12   2  -1  909.91   53.09
 -12  -2   1  929.51   52.99
  12  -2  -1  858.81   52.59
 -12   2  -1  859.41   52.79
  12   2   1  840.02   52.59
 -12  -2   1  876.11   52.69
 -12   2   1  848.32   52.99
 -12  -2  -1  886.51   52.99
 -12  -2  -1  845.12   53.09
  12   2  -1  847.12   52.49
  12  -2   1  869.51   52.69
 -12   3  -1   57.69    6.20
  12  -3  -1   68.89    5.50
 -12  -3   1   78.69    6.70
  12   3   1   61.79    5.20
 -12  -3  -1   72.89    6.40
  12   3  -1   55.39    5.10
 -12   3   1   44.40    5.90
  12  -3   1   70.69    5.70
 -12  -3  -1   45.10    6.60
 -12   4  -1  236.68   15.50
 -12  -4   1  248.58   15.40
  12  -4  -1  231.88   15.00
  12   4   1  247.88   15.00
  12   4  -1  239.78   14.80
 -12   4   1  235.48   15.30
 -12  -4  -1  247.78   15.50
  12  -4   1  234.08   15.00
 -12  -4  -1  200.58   15.20
 -12  -5   1    2.80    3.00
 -12   5  -1    1.80    2.90
  12  -5  -1    2.40    2.40
  12   5   1    3.90    2.20
 -12  -5  -1    4.80    3.20
  12  -5   1    6.00    2.60
  12   5  -1    2.40    1.90
 -12   5   1    0.60    2.60
 -12  -6   1  216.68   14.80
 -12   6  -1  227.18   14.70
  12   6   1  220.08   14.20
 -12   6   1  218.88   14.50
  12  -6   1  206.28   14.30
  12   6  -1  220.38   14.00
 -12  -6  -1  235.78   14.70
 -12  -7   1   47.90    6.80
 -12   7  -1   69.59    6.70
  12   7   1   59.39    5.70
 -12  -7  -1   70.19    6.60
 -12   7   1   66.29    6.50
  12   7  -1   59.29    5.50
  12   8   1  302.07   20.40
 -12  -8   1  337.97   20.70
 -12   8  -1  339.57   20.90
  12   8  -1  295.07   20.30
 -12  -8  -1  338.47   20.80
 -12   8   1  342.57   20.80
  12   9   1    3.40    2.60
 -12  -9   1    3.30    3.20
 -12   9  -1   -0.10    4.00
 -12   9   1    1.40    3.80
 -12  -9  -1    3.90    3.50
  12   9  -1    2.90    2.30
 -12  10  -1   14.90    4.20
 -12 -10   1   15.20    4.00
  12  10   1   16.30    3.20
 -12  10   1   13.30    4.10
  12  10  -1   19.10    3.10
 -12 -10  -1   25.20    4.60
 -12 -11   1   10.80    4.10
 -12  11  -1    6.00    4.60
 -12 -11  -1   11.70    4.40
 -12  11   1    9.60    4.90
  12  11  -1   10.10    2.80
 -12  12  -1  101.99    9.80
 -12 -12   1  103.59    9.40
 -12  12   1  107.29    9.60
 -12 -12  -1  101.39    9.10
  12  12  -1  101.19    8.30
 -12  13  -1   22.90    5.40
 -12 -13   1   22.60    4.60
 -12  13   1   20.70    4.90
 -12  14  -1   20.10    5.20
 -12 -14   1   26.20    5.00
 -12 -14  -1   25.50    5.20
 -12  14   1   17.10    5.00
 -12  15  -1   -2.50    4.70
 -12 -15   1   -0.70    4.70
 -12 -15  -1    4.80    5.10
 -12  15   1    0.30    5.20
 -13   0  -1   -3.70    3.10
  13   0  -1   -5.20    1.90
  13   0   1   -0.90    2.20
 -13   0  -1   -2.30    2.70
 -13   0   1   -3.30    3.20
  13  -1  -1    9.40    2.20
 -13   1  -1    3.50    2.90
 -13   1  -1    2.90    3.50
 -13  -1   1    8.60    3.40
 -13  -1   1    3.60    2.60
  13   1   1    9.30    2.30
 -13   1   1    9.10    4.00
  13  -1   1    4.40    2.40
 -13   1   1    5.90    2.50
 -13  -1  -1    6.80    2.70
  13   1  -1    4.50    2.00
 -13   2  -1   -4.20    2.50
 -13  -2   1   -7.10    2.50
  13   2   1    0.40    2.10
 -13  -2   1   -5.00    3.00
  13  -2  -1   -1.70    2.10
 -13   2  -1   -7.40    3.30
 -13  -2  -1   -2.40    3.50
 -13  -2  -1   -2.90    2.60
 -13   2   1   -6.00    2.50
 -13  -3   1    3.60    3.20
  13  -3  -1    3.40    2.40
  13   3   1    5.50    2.10
 -13  -3   1   -4.80    2.50
 -13   3  -1    1.20    2.80
 -13   3  -1   -2.50    3.50
  13  -3   1    0.90    2.20
 -13  -3  -1    0.40    3.40
  13   3  -1    5.50    2.00
 -13   3   1    0.80    2.70
 -13  -3  -1   -2.20    2.80
 -13  -4   1   -2.80    3.10
  13   4   1   -3.30    2.00
 -13   4   1   -6.50    2.50
  13   4  -1   -3.60    1.90
  13  -4   1   -3.70    2.50
  13   5   1    3.20    2.30
  13  -5  -1    2.80    2.60
 -13  -5   1    1.40    3.20
 -13   5  -1    0.90    3.00
  13  -5   1    2.00    2.80
 -13  -5  -1    4.60    3.30
  13   5  -1    3.20    2.00
 -13   5   1    0.60    3.10
 -13   6  -1   -4.70    3.00
  13   6   1   -0.30    2.20
 -13  -6   1   -7.30    3.20
  13   6  -1   -3.30    2.00
 -13  -6  -1   -1.90    3.80
  13   7   1   20.30    3.40
 -13  -7   1   22.40    3.90
 -13   7  -1   24.30    4.00
  13   7  -1   23.50    2.90
 -13  -7  -1   19.20    4.40
 -13   7   1   25.40    4.20
 -13  -8   1   -2.10    3.60
  13   8   1   -2.00    2.60
 -13   8  -1   -5.70    3.90
 -13   8   1   -3.40    3.40
  13   8  -1    1.00    2.20
 -13  -8  -1   -2.80    3.50
  13   9   1    3.40    2.70
 -13   9  -1   -1.50    3.70
 -13  -9   1    2.50    3.90
 -13  -9  -1    1.10    3.70
  13   9  -1    3.60    2.50
 -13   9   1   -1.00    3.70
  13  10   1   -3.00    2.70
 -13 -10   1   -7.00    3.90
 -13  10  -1   -1.70    3.90
 -13 -10  -1   -3.60    4.30
 -13  10   1   -6.70    6.30
 -13 -11   1   67.19    7.90
 -13  11   1   59.09    8.00
  13  11  -1   56.19    6.60
 -13 -11  -1   71.49    8.50
 -13  12  -1   -2.40    4.20
 -13 -12   1    3.00    4.20
 -13 -12  -1   -0.80    4.80
  13  12  -1    3.60    3.50
 -13  12   1   -0.20    4.20
 -13  13  -1   12.30    4.80
 -13 -13   1   12.30    4.70
 -13 -13  -1   16.70    5.10
 -13  13   1   10.10    4.70
 -13  14  -1   -2.40    4.60
 -13 -14   1   -0.20    4.60
 -13  14   1   -6.90    5.10
 -13 -14  -1    5.00    4.80
 -14   0   1   -2.50    3.30
  14   0   1   -1.60    2.40
  14   0  -1   -2.10    2.10
 -14   0   1   -1.90    2.60
 -14   0  -1   -3.40    3.50
 -14   0  -1   -2.90    2.90
  14   1   1   -3.10    2.40
 -14   1  -1   -1.50    3.60
  14  -1  -1   -0.90    2.20
 -14  -1   1   -3.20    2.70
 -14  -1   1    3.20    3.50
 -14   1  -1    1.30    3.00
 -14   1   1   -0.10    4.00
 -14  -1  -1    2.90    4.00
 -14   1   1   -0.80    2.70
  14   1  -1   -0.60    2.10
  14  -1   1   -0.40    2.40
 -14  -1  -1   -1.20    2.80
  14  -2  -1  281.17   18.30
 -14   2  -1  286.57   19.10
 -14  -2   1  255.97   18.70
 -14  -2   1  309.57   18.90
  14   2   1  277.67   18.20
 -14   2  -1  300.87   18.80
 -14   2   1  328.67   19.90
 -14  -2  -1  305.47   18.60
 -14  -2  -1  309.67   19.00
  14  -2   1  271.47   18.30
 -14   2   1  288.37   18.50
  14   2  -1  275.87   18.10
 -14   3  -1   39.10    5.00
 -14  -3   1   56.79    6.70
  14   3   1   36.90    4.60
 -14   3  -1   34.00    4.30
  14  -3  -1   34.40    4.80
 -14  -3  -1   43.20    5.20
  14  -3   1   40.50    5.00
  14   3  -1   29.50    4.20
 -14  -3  -1   22.40    4.00
 -14   3   1   31.30    4.00
 -14  -4   1   90.19    7.70
 -14   4  -1   97.69    7.50
  14   4   1   79.49    6.60
  14  -4  -1   72.49    7.00
 -14   4   1   82.99    7.10
 -14  -4  -1   90.19    8.00
  14   4  -1   78.39    6.40
  14  -5  -1    7.30    3.00
 -14  -5   1    9.10    3.80
  14   5   1   12.00    2.80
 -14   5  -1   10.30    3.70
 -14   5   1   12.80    3.60
  14   5  -1    9.20    2.30
 -14  -5  -1   12.50    4.30
 -14   6  -1   -0.10    3.80
 -14  -6   1    3.80    3.60
  14   6   1    7.10    3.10
 -14   6   1    4.30    3.60
 -14  -6  -1    3.50    3.80
  14   6  -1    4.20    2.20
 -14   7  -1   52.89    7.00
 -14  -7   1   64.99    6.80
  14   7   1   62.89    5.80
 -14  -7  -1   47.70    7.00
 -14   7   1   65.19    7.60
  14   7  -1   56.79    5.50
 -14   8  -1  165.38   12.70
  14   8   1  161.48   11.40
 -14  -8   1  170.08   12.40
 -14   8   1  154.08   12.00
 -14  -8  -1  172.38   12.60
  14   8  -1  159.68   11.10
 -14   9  -1   -5.40    4.00
 -14  -9   1    0.30    4.30
  14   9   1    1.60    2.80
 -14   9   1   -0.70    3.90
  14   9  -1   -0.40    2.60
 -14  -9  -1   -4.60    4.50
 -14 -10   1   59.79    7.80
 -14  10  -1   42.30    5.80
  14  10  -1   52.09    5.90
 -14  10   1   56.99    7.50
 -14  11  -1   15.60    4.70
 -14 -11   1   25.20    4.90
 -14 -11  -1   16.50    5.10
  14  11  -1   13.30    3.10
 -14  11   1   16.30    4.60
 -14 -12   1    8.40    8.40
 -14  12  -1    4.40    5.00
 -14 -12  -1    6.30    4.80
 -14  12   1    5.40    4.50
 -14  13  -1    0.30    4.70
 -14 -13   1    0.40    4.60
 -14  13   1    4.00    5.10
 -14 -13  -1   -2.70    4.90
 -15   0  -1   -1.50    3.20
 -15   0   1   -6.00    3.60
  15   0   1   -3.30    2.40
  15   0  -1   -3.50    2.30
 -15   0   1   -6.60    2.90
 -15   1  -1   43.00    5.50
 -15  -1   1   44.20    6.60
  15   1   1   37.70    5.20
 -15   1  -1   52.79    6.30
 -15  -1   1   42.80    6.00
 -15  -1  -1   51.39    6.20
 -15  -1  -1   55.29    6.90
  15   1  -1   40.20    4.80
 -15   1   1   50.89    5.80
 -15   1   1   56.59    6.00
  15  -1   1   41.60    5.40
  15   2   1    9.20    2.50
 -15   2  -1    9.90    4.30
 -15  -2   1    8.50    3.90
 -15   2  -1   12.50    3.50
 -15  -2   1    9.50    3.00
  15  -2  -1    6.70    2.60
  15   2  -1    8.10    2.40
 -15  -2  -1   10.60    3.40
  15  -2   1    8.90    2.80
 -15   2   1   13.00    3.20
 -15  -2  -1   11.70    4.00
 -15   2   1   10.20    4.70
 -15   3  -1  209.78   13.40
  15  -3  -1  181.58   12.70
 -15  -3   1  179.18   12.90
 -15  -3   1  194.68   13.50
 -15   3  -1  187.28   13.80
  15   3   1  179.98   12.50
  15   3  -1  183.78   12.40
 -15  -3  -1  209.28   13.60
 -15   3   1  191.48   13.10
 -15   3   1  188.18   13.70
 -15  -3  -1  194.98   13.20
 -15   4  -1    2.60    7.30
 -15   4  -1    4.00    3.60
 -15  -4   1    6.20    4.30
  15   4   1    5.20    2.50
 -15  -4  -1    7.00    4.00
  15   4  -1    7.60    2.30
 -15   4   1    2.80    3.00
  15   5   1   -2.60    2.50
 -15   5  -1   -6.60    3.70
 -15  -5   1   -8.80    3.60
  15   5  -1   -0.40    2.20
 -15  -5  -1   -5.30    3.70
 -15   6  -1   -7.20    4.00
 -15  -6   1   -5.30    3.70
  15   6   1    1.40    2.50
 -15   6   1   -4.10    3.80
  15   6  -1   -0.20    2.20
 -15  -6  -1   -1.90    4.00
 -15  -7   1   92.99    8.90
  15   7   1   90.39    7.20
 -15   7  -1   73.39    8.20
 -15   7   1   75.59    8.80
 -15  -7  -1   75.59    9.10
  15   7  -1   79.69    6.70
  15   8   1   17.70    3.10
 -15   8  -1   10.60    4.30
 -15  -8   1   15.90    4.80
 -15   8   1   15.70    4.20
 -15  -8  -1    5.50    5.60
  15   8  -1   17.60    3.00
 -15   9  -1   40.80    5.50
 -15  -9   1   40.50    5.70
 -15  -9  -1   53.39    7.20
 -15   9   1   37.60    5.30
 -15 -10   1    2.40    4.90
 -15  10  -1    1.40    4.30
 -15  10   1    1.00    4.60
 -15 -10  -1    3.10    4.90
  15  10  -1    3.50    2.60
 -15  11  -1    6.80    4.60
 -15 -11   1    8.60    4.70
 -15 -11  -1    7.70    4.50
  15  11  -1    8.20    2.80
 -15  11   1    4.20    4.50
 -15  12  -1   -0.70    4.70
 -15 -12   1    2.10    4.90
 -15 -12  -1    7.20    5.20
 -15  12   1   -1.60    4.60
  16   0   1   -1.50    2.90
  16   0  -1   -2.40    2.30
 -16   0  -1   -4.30    3.40
 -16   0   1   -6.20    3.00
 -16   0  -1   -9.20    4.00
  16   1   1   11.50    2.80
  16  -1  -1   14.60    3.00
 -16   1  -1   18.10    3.90
 -16   1  -1   14.90    4.60
 -16  -1   1   14.90    3.30
 -16  -1   1   15.10    5.00
 -16   1   1   14.20    4.60
 -16  -1  -1   12.80    4.60
 -16   1   1   12.40    3.60
 -16  -1  -1   12.30    3.70
  16   2   1   10.50    2.80
 -16  -2   1   20.00    4.50
  16  -2  -1    7.80    2.90
 -16   2  -1   12.40    4.60
 -16   2  -1   17.80    4.00
 -16  -2   1   12.80    3.30
 -16  -2  -1   16.00    4.60
 -16   2   1    9.20    3.60
 -16  -2  -1   14.30    3.80
  16   2  -1    9.50    2.70
 -16   2   1    7.90    4.50
 -16  -3   1   58.99    6.80
 -16  -3   1   65.59    8.30
 -16   3  -1   65.29    6.90
 -16   3  -1   64.19    8.00
  16   3   1   62.39    5.90
 -16  -3  -1   52.79    7.60
 -16   3   1   70.79    7.10
 -16  -3  -1   60.49    7.10
  16   3  -1   58.99    5.70
 -16   4  -1   23.20    4.50
  16   4   1   22.50    3.20
 -16   4  -1   21.80    5.00
 -16  -4   1   16.20    4.70
 -16   4   1   21.80    4.00
  16   4  -1   21.80    2.90
 -16  -4  -1   25.50    5.30
 -16   5  -1   -9.40    3.90
  16   5   1    1.80    2.50
 -16   5  -1   -6.00    4.40
 -16  -5   1   -9.30    6.60
 -16  -5  -1   -0.30    4.20
  16   5  -1   -1.70    2.30
 -16   5   1   -5.00    3.70
 -16   6  -1    6.80    4.30
  16   6  -1    5.30    2.30
 -16   6   1    5.20    4.10
 -16  -6  -1    6.70    4.40
 -16   7  -1   11.20    4.70
 -16  -7   1   12.00    5.50
 -16  -7  -1   14.50    5.10
 -16   7   1    9.30    4.50
 -16  -8   1   14.20    4.90
 -16   8  -1   17.30    4.50
 -16  -8  -1   14.70    4.70
 -16   8   1    9.10    4.20
  16   8  -1   17.00    3.20
 -16  -9   1    8.90    4.40
 -16   9  -1    9.60    4.90
 -16  -9  -1   13.30    5.20
  16   9  -1   10.70    2.60
 -16   9   1    9.50    4.70
 -16 -10   1   21.00    5.30
 -16  10  -1   13.80    5.30
  16  10  -1   15.60    2.90
 -16  10   1   14.20    5.20
 -16 -10  -1   15.80    5.00
 -16  11  -1   -1.40    5.20
 -16 -11   1    2.10    4.80
 -16 -11  -1    4.20    5.20
 -16  11   1    0.20    5.00
 -17   0   1   -2.30    3.40
 -17   0   1   -2.20    4.10
 -17   0  -1   -2.70    4.90
  17   0  -1   -0.10    2.50
 -17   0  -1   -3.70    3.70
 -17  -1   1   10.70    4.50
  17  -1  -1    8.30    3.20
 -17  -1   1    8.60    3.50
 -17   1  -1    3.50    3.70
  17   1  -1    3.70    2.70
 -17  -1  -1    7.50    5.10
 -17   1   1    7.40    3.50
 -17   1   1    4.90    4.50
 -17  -1  -1   13.60    3.70
 -17   2  -1    0.40    4.50
 -17   2  -1    5.10    3.80
 -17  -2   1    6.40    3.30
 -17  -2   1    7.80    4.50
 -17  -2  -1    8.50    3.80
 -17   2   1    9.70    3.60
 -17   2   1    3.10    4.60
 -17  -2  -1    6.60    5.00
  17   2  -1   -0.70    2.60
 -17   3  -1   -1.80    4.60
 -17  -3   1    0.90    4.50
 -17   3  -1   -2.60    4.00
 -17   3   1    4.30    3.70
 -17  -3  -1    0.50    4.40
 -17  -3  -1    5.90    3.90
  17   3  -1   -1.50    2.50
 -17   3   1   -2.40    4.50
 -17  -4   1   13.40    5.10
 -17   4  -1    7.80    4.10
 -17   4  -1    8.70    4.90
 -17   4   1   11.60    3.90
 -17   4   1    9.10    4.90
 -17  -4  -1    9.00    4.70
  17   4  -1    8.30    3.10
 -17   5  -1    8.40    4.50
 -17  -5   1   12.20    4.90
 -17   5  -1   10.00    5.40
  17   5  -1    6.40    3.00
 -17   5   1    6.00    4.10
 -17  -5  -1    9.20    4.70
 -17   6  -1   -1.90    3.90
 -17  -6   1   -2.50    4.30
 -17   6  -1    1.30    4.70
 -17   6   1   -1.30    4.20
  17   6  -1    4.00    2.60
 -17  -6  -1    1.10    5.00
 -17   7  -1    2.00    4.50
 -17  -7   1   -1.90    4.80
 -17  -7  -1    1.80    4.40
 -17   7   1    0.20    4.30
  17   7  -1    6.50    2.50
 -17  -8   1    4.90    4.90
 -17   8  -1    8.30    4.40
 -17   8   1    5.20    4.20
 -17  -8  -1    8.50    4.70
  17   8  -1   11.10    2.70
 -17  -9   1    2.70    4.90
 -17   9  -1   -0.40    5.00
 -17  -9  -1    6.10    5.40
 -17   9   1   -1.60    4.80
 -18   0  -1   -3.00    3.80
 -18   0  -1  -10.80    5.00
 -18   0   1   -2.30    3.40
 -18   0   1   -8.80    5.00
 -18  -1   1   -1.60    3.60
 -18  -1   1   -9.50    5.00
 -18   1  -1    0.40    3.90
 -18   1  -1   -9.10    4.40
 -18   1   1   -2.60    3.60
 -18   1   1   -6.70    4.40
 -18  -1  -1   -5.10    3.80
 -18  -1  -1   -2.90    4.60
  18   1  -1   -3.20    3.10
 -18  -2   1  110.19   11.60
 -18  -2   1  126.39   10.00
 -18   2  -1  119.99   12.20
 -18   2  -1  122.19   10.60
 -18   2   1  142.49   10.60
 -18   2   1  128.89   11.10
 -18  -2  -1  122.59   10.30
 -18  -2  -1  121.29   11.00
 -18   3  -1    8.40    4.10
 -18   3  -1    0.40    5.40
 -18  -3   1    7.10    5.10
 -18   3   1    6.90    5.40
  18   3  -1   -1.50    2.60
 -18  -3  -1    5.70    4.80
 -18   3   1    8.70    3.90
 -18   4  -1  112.39   10.60
 -18   4  -1  121.29   11.30
 -18  -4   1  113.49   10.00
 -18   4   1   96.49   13.90
 -18   4   1  107.19    9.70
  18   4  -1   89.69    8.20
 -18  -4  -1  109.09   10.20
 -18  -5   1    1.80    4.60
 -18   5  -1   -4.50    4.80
 -18   5  -1   -1.70    4.30
  18   5  -1    0.20    2.50
 -18   5   1   -7.80    7.30
 -18   5   1   -2.40    4.80
 -18  -5  -1   -2.30    5.20
 -18   6  -1   10.10    4.70
 -18   6  -1    8.10    5.90
 -18  -6   1   16.40    5.50
 -18   6   1   14.50    4.60
  18   6  -1   11.90    2.70
 -18  -6  -1   12.10    5.50
 -18   7  -1   -2.30    5.60
 -18  -7   1   -1.20    4.60
 -18   7  -1   -0.90    4.30
 -18   7   1    1.90    4.60
 -18  -7  -1    3.10    4.70
  18   7  -1    1.90    2.80
 -18  -8   1   63.99    9.50
 -18   8  -1   77.59    9.70
 -18   8   1   70.19    8.30
 -18  -8  -1   60.19    8.80
 -19   0   1   -5.70    5.30
 -19   0  -1   -3.80    4.80
 -19   0   1    2.40    3.80
 -19   0  -1    0.10    4.00
 -19  -1   1    7.00    3.80
 -19   1  -1    7.50    5.00
 -19   1  -1    5.30    4.20
 -19  -1   1    5.40    5.50
 -19  -1  -1    5.50    5.10
 -19  -1  -1    9.40    4.20
 -19   1   1    5.70    3.90
 -19   1   1    5.20    5.00
 -19   2  -1   24.50    8.40
 -19   2  -1   15.10    5.50
 -19  -2   1   20.90    5.80
 -19   2   1   22.90    4.50
 -19  -2  -1   18.00    5.40
 -19   2   1   10.20    5.30
 -19  -2  -1   27.70    4.60
 -19   3  -1   -1.70    5.60
 -19  -3   1    5.10    5.40
 -19   3  -1    4.90    4.30
 -19   3   1    5.80    4.20
 -19  -3  -1    6.10    5.10
 -19   3   1    0.60    5.00
 -19  -4   1    9.30    5.60
 -19   4  -1   13.40    4.80
 -19   4  -1   11.80    5.40
 -19   4   1   12.30    5.40
 -19  -4  -1   10.00    5.10
 -19   5  -1    4.30    4.70
 -19   5  -1   -1.00    5.30
 -19  -5   1   -1.50    5.40
 -19   5   1    7.80    4.50
 -19   5   1    1.00    8.20
 -19  -5  -1    1.80    4.90
   0  -1   2    0.20    0.40
   0   1  -2    0.00    0.30
   0  -1   2    0.10    0.20
   0   1  -2    0.50    0.20
   0  -1  -2    0.20    0.50
   0   2  -2  147.09    8.90
   0  -2   2  145.79    8.90
   0  -3   2   -0.20    0.80
   0   3  -2   -0.40    0.80
   0   4  -2 2005.90  125.49
   0   4   2 1997.60  125.49
   0  -5  -2   -3.00    1.30
   0   5   2   -2.30    1.10
   0   5  -2    0.00    1.20
   0   5  -2   -1.30    0.90
   0  -6  -2    4.30    1.80
   0   6  -2    7.80    1.50
   0   6   2    7.00    1.60
   0   6  -2    7.40    1.40
   0   7   2   -2.70    1.60
   0   7  -2   -1.70    1.60
   0  -8  -2  550.54   33.90
   0   8   2  578.34   33.80
   0   8  -2  504.75   33.70
   0   8  -2  585.94   33.70
   0   9  -2   -1.00    1.60
   0   9   2   -1.30    2.00
   0   9  -2    0.50    1.90
   0  10   2   52.39    4.90
   0  10  -2   65.99    4.60
   0 -10  -2   43.50    5.60
   0  11  -2   -4.00    2.00
   0  11   2   -2.90    2.10
   0  12  -2  213.88   13.40
   0  12   2  198.98   13.50
   0  12  -2  208.38   13.90
   0  13   2   -2.50    2.50
   0  13  -2   -0.20    2.30
   0  13  -2   -4.00    2.90
   0  14  -2   70.69    6.90
   0  14  -2   70.29    5.90
   0  15  -2   -5.40    3.20
   0  15  -2   -3.70    2.70
   0  17  -2   -6.10    3.80
   0  18  -2    8.40    4.80
   0  18   2    6.00    4.90
   0  19   2    2.10    5.10
   0  19  -2   -4.00    4.90
   1   1   2 1344.17   80.09
   1  -1  -2 1393.66   79.29
  -1   1  -2 1254.77   79.69
  -1   1   2 1292.47   79.19
   1   1  -2 1183.98   78.59
   1   2   2  310.97   21.60
  -1   2  -2  247.88   20.60
   1   2  -2  286.27   20.30
  -1  -2  -2  333.57   21.70
  -1   2   2  318.17   21.20
   1  -3  -2  812.42   51.79
  -1   3  -2  762.42   51.49
   1  -3   2  868.81   51.99
  -1  -3  -2  812.12   54.19
   1   3  -2  698.13   50.69
   1  -4  -2   13.90    1.80
   1   4   2   13.10    1.90
  -1  -4   2   14.80    1.60
  -1   4  -2   13.20    1.50
   1  -4   2   20.00    1.90
  -1  -4  -2   16.50    1.70
   1   4  -2   12.30    1.40
  -1   4   2   15.50    1.60
  -1   5  -2  598.64   45.90
   1   5   2  614.84   46.10
  -1  -5   2  720.83   46.90
  -1   5   2  656.03   46.50
   1  -5   2  744.23   47.20
   1   5  -2  582.34   45.20
  -1  -5  -2  729.23   47.50
   1   6   2  521.85   44.50
  -1  -6   2  708.23   46.40
   1  -6  -2  728.53   47.10
  -1   6  -2  575.34   46.30
   1  -6   2  672.13   46.10
   1   6  -2  590.84   45.00
  -1   6   2  532.95   44.60
  -1  -6  -2  675.53   46.60
  -1   7  -2  195.08   12.10
   1   7   2  200.18   12.40
  -1  -7   2  200.48   12.20
  -1   7  -2  179.58   12.30
  -1  -7  -2  184.98   12.50
   1   7  -2  201.88   12.10
  -1   7   2  196.98   12.30
  -1   8  -2  321.27   21.50
  -1  -8   2  372.06   21.60
   1   8   2  361.16   21.60
  -1   8  -2  340.47   21.50
  -1   8   2  356.16   21.60
   1   9   2   65.99    5.10
  -1   9  -2   60.29    5.00
  -1  -9  -2   55.39    5.60
  -1   9   2   69.19    5.50
   1   9  -2   65.89    4.90
  -1  10  -2 1022.70   63.49
   1  10   2 1062.69   63.49
  -1  10  -2 1025.90   63.39
   1  10  -2 1113.29   63.39
  -1 -10  -2 1017.80   63.59
  -1  10   2 1058.49   63.49
  -1  11  -2  222.68   14.50
  -1  11  -2  222.28   14.10
   1  11   2  229.98   14.30
   1  11  -2  213.08   14.30
  -1  11   2  233.68   14.40
   1  11  -2  224.38   14.20
  -1 -11  -2  216.18   14.70
  -1  12  -2   40.00    4.60
   1  12   2   35.50    5.00
   1  12  -2   28.90    3.70
  -1  12   2   38.20    4.60
   1  12  -2   35.30    4.40
  -1 -12  -2   29.00    4.60
  -1  13  -2   80.09    6.30
   1  13   2   74.99    6.40
  -1  13  -2   71.39    6.90
   1  13  -2   76.59    7.20
   1  13  -2   76.99    6.30
  -1  13   2   72.89    6.40
  -1 -13  -2   63.39    7.40
  -1  14  -2   39.70    5.10
  -1  14  -2   34.30    4.40
   1  14  -2   37.80    4.80
   1  14  -2   36.10    4.30
  -1  15  -2    6.00    2.50
  -1  15  -2    5.60    3.50
   1  15  -2    0.80    3.40
   1  15  -2    2.60    2.70
  -1  16  -2   -2.60    3.70
   1  16  -2   -2.40    3.60
  -1  16   2  -10.40    3.70
  -1  17  -2   15.90    4.40
  -1  17   2   18.30    4.40
   1  17  -2   16.70    4.70
  -1  18  -2   15.60    4.50
  -1  18   2    9.10    4.50
   1  18  -2   13.60    4.90
  -1  19  -2   21.00    5.40
   1  19   2   15.70    5.40
  -1  19   2   14.00    5.00
   1  19  -2   23.70    5.30
   2   1   2  235.58   19.40
   2  -1  -2  261.27   18.30
   2   1   2  270.27   21.30
   2   1  -2  272.17   18.20
  -2   1   2  272.47   18.50
   2   1  -2  265.97   18.10
  -2   2  -2 1744.63  124.99
   2   2   2 2110.69  125.99
   2   2  -2 1777.52  124.09
   2  -2   2 2327.77  125.99
  -2   2   2 2148.19  125.19
  -2  -2  -2 2061.59  127.79
   2  -3  -2  917.01   63.09
  -2  -3   2  984.60   64.89
  -2   3  -2  864.71   63.29
   2   3   2  892.21   63.99
   2   3  -2 1080.79   69.59
  -2   3   2 1099.89   64.09
   2  -3   2 1042.70   63.99
  -2   4  -2 3027.60  203.18
   2   4   2 3259.87  201.18
   2  -4  -2 3350.16  203.68
   2   4  -2 2884.71  199.58
  -2  -4  -2 3599.54  202.48
   2  -4   2 3539.85  202.08
  -2   4   2 3127.29  200.78
  -2   5  -2  283.77   17.00
  -2  -5   2  286.97   16.90
   2   5   2  270.57   17.00
  -2  -5  -2  279.67   17.10
  -2   5   2  262.07   17.30
   2   5  -2  281.67   16.90
  -2   6  -2 1415.06   96.79
   2   6   2 1297.57   96.09
   2  -6  -2 1677.53   97.99
  -2  -6   2 1445.96   96.69
   2  -6   2 1642.64   97.79
  -2  -6  -2 1648.34   98.49
   2   6  -2 1466.05   96.29
  -2   6   2 1232.18   95.79
  -2   7  -2   -1.90    1.80
   2   7   2   -0.10    1.60
  -2   7  -2   -2.00    1.60
  -2  -7  -2   -3.90    1.80
   2   7  -2   -3.00    1.30
  -2   7   2   -4.20    1.70
  -2   8  -2    4.50    2.10
  -2   8  -2    5.70    1.90
   2   8   2    6.10    1.80
  -2  -8   2    2.20    1.90
  -2  -8  -2    3.30    2.20
   2   8  -2    7.70    3.00
  -2   8   2    2.20    2.00
  -2   9  -2   87.79    6.50
  -2   9  -2   80.59    6.30
  -2  -9   2   75.69    6.30
   2   9   2   94.69    6.30
  -2   9   2   89.59    6.40
   2   9  -2   92.79    6.10
  -2  -9  -2   80.49    6.60
  -2 -10   2  513.45   32.20
  -2  10  -2  524.15   32.00
   2  10   2  528.25   32.10
  -2  10  -2  520.85   32.20
   2  10  -2  545.85   32.00
  -2 -10  -2  505.55   32.30
  -2  10   2  536.55   32.20
  -2  11  -2   51.69    5.10
  -2  11  -2   44.80    4.30
   2  11   2   41.90    5.00
  -2 -11   2   32.90    4.10
   2  11  -2   45.50    4.30
  -2 -11  -2   38.90    5.40
  -2  12  -2  173.98   11.30
   2  12   2  162.18   11.00
  -2  12  -2  156.48   10.80
  -2  12   2  155.68   11.10
   2  12  -2  169.88   10.80
  -2 -12  -2  159.68   11.80
   2  13   2   47.90    5.60
  -2  13  -2   46.80    6.00
  -2  13  -2   42.00    4.60
  -2 -13  -2   45.40    5.10
   2  13  -2   43.80    4.90
   2  13  -2   47.90    5.40
  -2  14  -2   15.80    3.60
  -2  14  -2   18.40    3.20
   2  14  -2   14.70    3.30
  -2 -14  -2   11.70    4.10
  -2  15  -2   13.90    3.80
   2  15  -2    7.60    3.40
  -2  15   2    8.40    4.40
   2  15  -2    9.80    2.80
  -2  16  -2   17.10    4.10
   2  16  -2   14.20    4.20
  -2  16   2   13.30    4.20
  -2  17  -2    1.20    4.00
   2  17  -2   -3.30    4.20
  -2  17   2   -1.20    4.20
  -2  18  -2    3.70    4.30
  -2  18   2    3.90    4.60
   2  18  -2   -1.40    4.60
  -2  19  -2   -2.10    5.00
   2  19  -2   -4.60    4.80
  -2  19   2   -3.30    4.70
   3   0   2 1959.20  110.79
  -3   0   2 1772.52  110.39
  -3   0  -2 1562.34  109.89
   3   0  -2 1753.62  108.79
  -3   1  -2 6032.80  351.06
  -3  -1  -2 5518.25  350.66
   3   2   2  196.28   12.10
   3   2   2  200.68   12.00
  -3   2  -2  199.78   12.00
  -3  -2   2  189.38   11.90
  -3  -2  -2  187.48   12.00
  -3   2   2  196.28   11.90
   3   3   2    1.20    1.10
  -3  -3   2    3.70    0.80
   3   3   2    3.60    1.10
  -3   3  -2    4.30    1.20
  -3  -3  -2    3.30    1.20
   3   3  -2    4.70    0.80
   3  -3   2    2.90    1.00
  -3  -4   2 2164.68  120.19
   3  -4  -2 2032.00  123.09
   3   4   2 1747.23  119.99
   3   4  -2 1768.92  118.79
  -3  -4  -2 1977.60  120.79
   3  -4   2 1907.01  120.19
  -3   4   2 1659.73  119.19
  -3  -5   2 3263.57  178.68
  -3   5  -2 2400.66  177.18
   3   5   2 2735.83  178.08
   3   5  -2 2646.04  176.78
  -3  -5  -2 3121.09  179.28
  -3   5   2 2689.83  177.78
   3  -5   2 3053.89  178.68
   3   6   2  635.74   37.90
  -3   6  -2  612.34   37.90
  -3   6   2  619.24   38.00
  -3  -6  -2  605.74   37.90
   3  -6   2  651.53   37.90
   3   7   2 1005.00   72.59
  -3   7  -2  992.50   72.59
  -3  -7   2 1144.09   73.59
   3  -7  -2 1085.69   72.99
  -3  -7  -2 1066.79   73.59
   3  -7   2 1020.20   72.59
   3   7  -2  989.90   71.19
  -3   7   2 1022.40   72.79
  -3  -8   2   -3.00    1.70
  -3   8  -2   -3.70    2.30
   3   8   2   -2.80    1.80
  -3   8   2    1.30    1.90
   3   8  -2   -1.40    1.70
  -3  -8  -2   -4.70    2.00
  -3  -9   2 1093.69   67.49
  -3   9  -2 1118.79   67.59
   3   9   2 1189.08   67.59
  -3   9  -2 1082.19   67.59
   3   9  -2 1157.78   67.49
  -3   9   2 1114.79   67.69
  -3  -9  -2 1078.79   67.69
  -3  10  -2   49.70    4.80
  -3  10  -2   58.79    5.10
   3  10   2   47.60    4.60
  -3 -10   2   38.50    4.80
  -3 -10  -2   42.10    5.00
   3  10  -2   49.90    4.30
  -3  10   2   47.10    4.80
   3  11   2  811.72   50.09
  -3  11  -2  783.92   50.09
  -3  11  -2  844.42   50.19
  -3 -11   2  800.02   50.09
  -3 -11  -2  796.72   50.19
   3  11  -2  914.31   49.99
  -3  11   2  818.72   50.19
   3  12   2   41.40    5.40
  -3  12  -2   47.10    5.30
  -3 -12   2   38.20    5.10
  -3  12  -2   47.10    5.70
  -3 -12  -2   51.09    5.80
  -3  12   2   51.89    5.30
   3  12  -2   50.69    4.90
  -3  12   2   52.19    5.70
  -3  13  -2    0.20    3.20
  -3  13  -2    5.40    2.70
   3  13   2    0.80    2.90
  -3 -13   2   -3.20    3.30
  -3  13   2   -2.70    3.10
   3  13  -2   -0.60    2.40
  -3 -13  -2   -3.50    3.80
  -3  14  -2  116.99    9.10
  -3  14  -2  133.09    9.70
  -3 -14  -2  121.29   10.40
  -3  14   2  119.39    9.70
  -3  15  -2  201.18   13.80
   3  15  -2  169.48   12.20
  -3  15   2  154.58   13.50
  -3 -15  -2  179.18   13.10
   3  15  -2  198.38   13.00
  -3  16  -2   37.00    4.90
  -3  16   2   37.60    5.10
   3  16  -2   33.10    4.90
  -3 -16  -2   37.50    6.00
  -3  17  -2   36.10    5.40
   3  17  -2   31.50    5.00
  -3  17   2   25.20    5.40
  -3  18  -2    3.30    4.40
  -3  18   2    2.30    4.40
   3  18  -2    8.00    4.60
  -3  19  -2   10.30    5.30
   3  19  -2   19.20    5.10
  -3  19   2   14.00    5.00
   4   0  -2  763.12   51.59
  -4   0   2  890.61   52.49
  -4   0  -2  680.03   52.59
   4   0   2  813.12   53.39
  -4   1  -2  814.82   62.09
  -4  -1   2 1069.39   62.09
   4   1   2 1035.60   63.49
   4  -1   2 1011.80   63.19
  -4   1   2 1024.40   61.99
  -4  -1  -2  810.82   62.49
   4   1  -2  852.71   60.99
  -4   2  -2  791.42   56.69
   4   2   2  852.01   54.59
   4   2   2  679.03   53.29
   4   2  -2  788.02   52.59
  -4   2   2  753.42   52.69
   4  -2   2  882.31   54.29
   4   3   2    1.50    1.20
  -4  -3   2    2.60    1.00
  -4   3  -2    0.80    1.20
   4   3   2    0.80    1.10
  -4   3   2    1.40    1.10
   4   3  -2    0.90    0.90
  -4  -3  -2    0.50    1.20
   4  -3   2    1.10    1.10
  -4  -4   2 1375.66   82.79
   4   4   2 1191.58   83.19
  -4   4  -2 1161.98   82.89
  -4   4   2 1260.07   82.79
  -4  -4  -2 1275.27   83.49
   4  -4   2 1321.67   83.59
   4   4  -2 1216.98   81.89
   4  -5   2  737.03   44.50
   4  -6  -2 1280.97   90.49
  -4  -6   2 1265.07   90.19
  -4   6  -2 1356.26   91.69
   4   6   2 1238.08   90.79
   4  -6   2 1470.25   92.09
  -4   6   2 1353.76   91.39
  -4  -6  -2 1573.34   93.29
  -4  -7   2   73.09    5.30
   4   7   2   78.89    5.40
  -4   7  -2   60.09    5.70
  -4  -7  -2   71.79    5.50
   4   7  -2   82.99    5.10
  -4   7   2   64.59    5.70
  -4   7   2   68.09    5.70
  -4   8  -2   10.30    2.50
  -4  -8   2   12.00    2.20
   4   8   2   15.20    2.50
   4   8  -2   17.10    2.00
  -4   8   2   12.00    2.40
  -4  -8  -2   12.40    2.50
  -4   8   2   15.80    2.50
  -4  -9   2   62.49    5.50
   4   9   2   78.19    5.60
  -4   9  -2   68.49    5.90
  -4   9   2   78.69    5.90
  -4   9   2   73.59    5.90
   4   9  -2   70.59    5.30
  -4  -9  -2   66.59    6.40
  -4  10  -2   62.59    5.30
  -4 -10   2   56.59    5.30
   4  10   2   58.99    5.30
  -4  10  -2   63.29    5.80
  -4  10   2   67.99    6.10
  -4  10   2   65.89    5.80
   4  10  -2   62.79    5.00
  -4 -10  -2   49.30    6.10
   4  11   2   -5.30    2.40
  -4  11  -2   -4.00    2.40
  -4  11  -2   -3.60    2.60
  -4  11   2   -0.70    2.40
   4  11  -2   -3.60    2.00
  -4  11   2    1.50    2.70
  -4 -12   2  119.79    9.20
  -4  12  -2  127.09    9.20
   4  12   2  128.09    9.00
  -4  12  -2  127.29    9.50
   4  12  -2  126.19    8.90
  -4  12   2  136.69    9.60
  -4  12   2  123.79    9.40
  -4 -12  -2  124.59    9.50
  -4  13  -2   23.00    3.20
  -4 -13   2   17.20    3.80
   4  13   2   16.70    3.20
  -4  13  -2   23.80    4.00
  -4 -13  -2   19.40    4.00
   4  13  -2   17.20    3.00
  -4  13   2   21.70    3.70
  -4  14  -2   10.90    3.60
  -4 -14   2   10.80    3.70
   4  14  -2    5.00    3.30
  -4 -14  -2    6.30    3.80
  -4  14   2   10.20    3.70
  -4  15  -2   -3.10    3.80
   4  15  -2    0.60    2.80
  -4  15   2    4.30    3.80
  -4 -15  -2   -1.20    4.40
  -4  16  -2   31.40    4.70
   4  16  -2   27.20    4.60
  -4 -16  -2   30.60    5.70
  -4  16   2   24.70    4.70
  -4  17  -2    0.60    4.10
  -4 -17  -2    9.20    6.00
  -4  17   2    3.90    4.40
   4  17  -2    5.70    4.20
  -4  18  -2    4.00    4.40
  -4  18   2   16.50    4.80
   4  18  -2    7.80    4.50
  -4  19  -2    5.00    4.70
   4  19  -2   -0.90    4.60
  -4  19   2    5.80    5.40
  -5   0  -2   37.60    3.10
  -5   0  -2   35.40    3.00
   5   0  -2   40.30    2.60
   5   0   2   34.50    2.90
  -5   0   2   36.30    2.60
  -5  -1   2   62.09    3.50
   5   1   2   52.89    3.90
   5  -1  -2   55.09    3.70
   5   1   2   49.70    3.90
  -5   1  -2   47.40    4.00
  -5   1  -2   51.49    3.90
  -5  -1  -2   54.69    4.00
   5  -1   2   51.29    3.80
  -5   1   2   54.39    3.70
  -5  -1  -2   56.89    4.00
   5   2   2   -1.40    1.10
  -5  -2   2   -2.80    1.10
   5  -2  -2    0.40    0.90
  -5   2   2   -0.10    1.00
  -5  -2  -2   -0.40    1.30
  -5  -2  -2   -1.70    1.10
   5  -2   2   -1.90    1.10
   5   3   2  832.32   52.99
  -5   3  -2  645.14   50.79
   5   3   2  650.43   51.09
   5  -3  -2  784.02   50.69
  -5   3   2  732.93   50.69
   5   3  -2  654.73   49.60
   5  -3   2  748.43   51.59
   5   4   2    9.40    1.70
  -5   4  -2    6.80    1.80
   5   4   2    8.90    2.00
  -5  -4   2    5.00    1.40
   5   4  -2    9.60    1.40
   5   4  -2    6.30    1.20
  -5   4   2    5.20    2.70
   5  -4   2    3.80    1.60
  -5  -4  -2    6.00    1.80
  -5   5  -2   -1.90    1.80
   5   5   2    1.60    1.60
  -5  -5   2    1.30    1.50
   5   5   2   -2.40    1.70
   5  -5   2    1.40    1.60
  -5  -5  -2    0.50    1.80
   5   5  -2    2.10    1.40
  -5   5   2    0.00    1.70
  -5  -6   2   -2.10    1.50
  -5   6  -2   -3.60    2.00
   5   6   2    1.60    1.70
   5   6  -2    4.20    1.50
   5  -6   2   -0.40    1.80
  -5  -6  -2    0.00    2.20
  -5  -7   2  121.39    7.80
   5   7   2  126.59    7.80
  -5   7   2  102.79    8.00
   5  -7   2  110.09    7.90
  -5  -7  -2  109.89    7.90
   5   7  -2  117.59    7.60
  -5   8  -2    9.00    2.40
   5   8   2   13.30    2.20
  -5  -8   2    7.10    2.00
   5   8  -2   12.50    1.90
  -5  -8  -2    4.70    2.30
  -5   8   2   10.30    2.40
  -5   8   2   10.40    2.40
   5   9   2  491.85   29.10
  -5  -9   2  477.65   29.00
  -5   9  -2  455.65   29.20
  -5   9   2  490.75   29.30
  -5  -9  -2  456.45   29.20
   5   9  -2  490.65   29.00
  -5   9   2  458.75   29.20
  -5  10  -2   28.10    3.70
  -5 -10   2   31.00    3.40
   5  10   2   36.50    3.60
  -5 -10  -2   22.10    3.90
  -5  10   2   38.10    4.50
   5  10  -2   31.50    3.80
  -5  10   2   30.80    3.70
  -5 -11   2   48.40    5.70
   5  11   2   65.99    6.70
  -5  11  -2   59.09    6.20
  -5  11   2   68.79    6.40
  -5 -11  -2   63.19    6.00
   5  11  -2   60.09    5.30
  -5  11   2   67.99    6.20
  -5  12  -2    1.90    2.40
   5  12   2   -3.10    2.50
  -5  12  -2    0.40    3.10
   5  12  -2   -3.50    2.30
  -5  12   2   -2.20    3.10
  -5 -12  -2   -4.00    3.40
  -5 -13   2  389.06   24.20
  -5  13  -2  384.86   24.50
  -5 -13  -2  418.16   24.60
   5  13  -2  358.16   23.80
  -5  13   2  373.26   24.30
  -5 -14   2    3.70    3.60
  -5  14  -2   -0.90    3.60
  -5 -14  -2   -3.30    4.00
  -5  14   2    3.70    3.70
   5  14  -2    3.10    2.70
  -5  15  -2   32.10    5.00
  -5 -15   2   54.19    7.00
  -5 -15  -2   66.79    8.00
   5  15  -2   43.50    5.70
  -5  15   2   51.59    7.10
  -5  16  -2   -3.00    3.90
  -5 -16   2    2.80    4.20
  -5  16   2   -7.50    4.10
  -5 -16  -2   -5.70    4.80
  -5  17  -2   27.60    5.00
  -5  17   2   34.90    5.70
   5  17  -2   29.30    4.80
  -5  18  -2   -9.00    4.90
  -5 -18  -2    9.20    4.80
  -5  18   2    0.60    4.60
   5  18  -2   -1.50    3.90
   6   0   2  199.78   12.00
   6   0  -2  196.38   11.60
  -6   0  -2  183.08   12.00
  -6   0  -2  194.98   11.90
  -6   0   2  177.78   11.60
   6   1   2  128.19    8.90
   6   1   2  139.59    8.80
   6  -1  -2  151.38    8.70
  -6   1  -2  127.59    9.00
  -6   1  -2  143.09    8.90
  -6  -1   2  156.88    8.60
  -6  -1  -2  146.59    9.10
  -6   1   2  128.29    8.70
   6   1  -2  139.69    8.50
  -6  -1  -2  126.79    8.90
   6  -1   2  138.79    8.90
  -6   2  -2   11.10    1.80
  -6  -2   2   13.70    1.80
  -6  -2   2   16.30    1.40
   6   2   2   13.50    2.00
   6  -2  -2   14.60    1.60
   6   2   2   15.50    1.90
   6   2  -2   12.50    1.60
  -6  -2  -2   12.60    2.00
  -6   2   2   14.70    1.70
  -6  -2  -2   13.40    1.90
   6  -2   2   10.90    1.70
  -6   3  -2   30.40    3.80
   6   3   2   48.90    3.70
  -6  -3   2   42.50    3.70
   6   3   2   41.90    3.70
  -6   3   2   43.20    3.50
  -6  -3  -2   35.70    3.70
   6   3  -2   42.90    3.00
   6  -3   2   36.50    3.60
  -6  -3  -2   44.00    3.80
   6   4   2   62.39    4.90
   6   4   2   67.19    4.70
  -6  -4   2   64.19    4.60
  -6   4  -2   61.99    5.10
   6   4  -2   63.09    4.50
   6  -4   2   58.59    4.90
  -6   4   2   61.99    4.90
   6   4  -2   69.49    4.40
  -6  -4  -2   66.19    5.10
   6   5   2   92.09    6.40
   6   5   2   93.09    6.30
  -6   5  -2   85.29    6.50
  -6  -5   2   90.69    6.20
   6  -5   2   87.69    6.30
  -6  -5  -2   91.69    6.40
  -6   5   2   86.89    6.40
   6   5  -2   88.99    6.00
   6   6   2  673.13   40.50
  -6  -6   2  656.53   40.30
  -6   6  -2  685.73   40.50
   6   6   2  666.93   40.40
  -6  -6  -2  626.04   40.50
   6   6  -2  647.84   40.30
   6  -6   2  709.03   40.50
  -6   7  -2  113.19    8.00
   6   7   2  110.69    7.80
  -6  -7   2  108.69    7.60
   6   7   2  119.69    7.70
   6   7  -2  119.59    7.50
  -6   7   2  109.09    8.30
  -6  -7  -2  107.49    7.90
   6  -7   2  112.39    7.80
  -6   8  -2   70.89    6.20
  -6  -8   2   71.09    5.70
   6   8   2   77.69    5.80
  -6  -8  -2   74.99    6.00
   6   8  -2   75.29    5.50
  -6   8   2   79.39    6.20
   6   9   2   87.99    6.90
  -6   9  -2   90.49    7.20
  -6  -9   2   81.89    6.60
  -6  -9  -2   89.39    6.90
   6   9  -2   97.89    6.40
  -6   9   2   81.69    7.10
   6  10   2   48.50    5.60
  -6  10  -2   61.79    5.90
  -6 -10   2   46.00    5.50
   6  10  -2   64.99    4.90
  -6  10   2   57.79    5.90
  -6 -10  -2   42.10    5.60
  -6  10   2   63.79    5.70
  -6  11  -2   69.59    6.20
  -6 -11   2   42.80    6.30
   6  11   2   52.49    5.40
   6  11  -2   54.29    5.40
  -6 -11  -2   59.69    6.50
  -6  11   2   59.29    6.30
  -6  12  -2   98.49    8.40
  -6  12  -2  116.79    7.90
  -6 -12   2   92.29    8.10
   6  12   2   92.49    8.00
  -6  12   2  102.79    8.40
  -6 -12  -2   99.49    8.10
   6  12  -2   88.19    7.40
  -6 -13   2   26.90    4.20
  -6  13  -2   27.70    4.40
  -6 -13  -2   36.70    4.80
  -6  13   2   37.10    4.50
   6  13  -2   32.50    3.70
  -6 -14   2    4.90    3.80
   6  14  -2    6.90    2.90
  -6 -14  -2    9.30    4.30
  -6  15  -2    4.70    4.10
  -6 -15   2    2.20    4.00
  -6 -15  -2    2.10    4.60
   6  15  -2   -2.70    3.10
  -6  15   2    2.70    4.20
  -6 -16   2   95.79    8.60
  -6  16  -2   84.29    8.80
  -6 -16  -2   74.99    9.40
  -6  16   2   69.19    8.60
  -6 -17   2   12.90    4.50
  -6  17  -2   -3.10    4.20
  -6 -17  -2    6.00    5.20
  -6  17   2    1.30    4.40
   6  17  -2   -4.60    3.50
  -6  18  -2    5.80    4.80
  -6 -18  -2   27.10    5.80
  -6  18   2   10.00    5.30
   6  18  -2   10.10    4.10
   7   0   2  987.20   68.49
  -7   0   2  994.50   67.39
   7   0  -2  985.40   66.89
  -7   0  -2  900.51   68.09
   7  -1  -2 1060.39   71.19
  -7  -1   2  999.00   71.29
  -7   1  -2  949.21   71.99
   7   1   2 1124.59   73.29
   7   1  -2 1161.38   71.99
  -7  -1  -2  944.61   72.39
  -7   1   2 1019.80   71.29
   7  -1   2 1043.50   72.49
  -7   2  -2  194.78   12.70
  -7  -2   2  220.88   12.40
   7   2   2  200.98   12.60
   7   2   2  181.68   12.60
   7  -2  -2  211.58   12.50
  -7  -2   2  195.58   12.60
  -7   2   2  199.28   12.50
  -7  -2  -2  188.48   12.70
   7  -2   2  199.28   12.60
  -7  -2  -2  208.58   12.60
   7   2  -2  203.48   12.30
   7   3   2  138.89    9.60
  -7  -3   2  160.38    9.70
   7  -3  -2  156.28    9.40
  -7   3  -2  137.69    9.70
   7   3   2  151.48    9.50
  -7  -3  -2  140.39    9.80
   7  -3   2  155.78    9.70
  -7   3   2  142.99    9.50
  -7  -3  -2  140.19    9.70
   7   3  -2  155.88    9.20
  -7  -4   2  678.63   41.80
   7   4   2  686.33   41.80
  -7   4  -2  650.13   41.90
   7   4   2  738.43   41.80
  -7  -4  -2  639.94   41.90
   7   4  -2  738.73   41.60
   7  -4   2  714.33   41.80
  -7   4   2  674.73   41.80
   7  -5  -2 2580.64  165.78
   7   5   2 2663.23  167.88
   7   5   2 2716.03  168.38
  -7   5  -2 2416.26  166.68
   7   5  -2 2734.13  166.18
   7  -5   2 2673.33  167.08
  -7   5   2 2319.87  165.48
  -7   6  -2  848.72   51.69
   7   6   2  864.51   51.69
  -7  -6   2  805.52   51.59
   7   6   2  908.21   51.69
   7   6  -2  879.41   51.59
   7  -6   2  905.91   51.69
  -7   6   2  826.02   51.69
  -7  -6  -2  773.72   51.69
   7   6  -2  873.51   51.49
  -7  -7   2  190.38   13.10
   7   7   2  213.48   13.30
  -7   7  -2  207.48   13.40
   7   7   2  214.78   13.20
   7   7  -2  218.28   13.10
   7  -7   2  212.08   13.30
  -7   7   2  203.08   13.30
  -7  -7  -2  198.08   13.40
   7   7  -2  205.78   13.00
   7   8   2    4.90    2.30
  -7   8  -2    0.60    2.50
  -7  -8   2    1.50    2.10
   7   8   2    4.40    2.40
   7  -8   2    0.70    2.40
  -7  -8  -2    0.10    2.40
  -7   8   2   -2.90    2.50
   7   8  -2    4.20    1.90
  -7   9  -2  307.67   18.40
   7   9   2  286.57   18.10
   7   9   2  287.07   18.40
  -7  -9   2  263.77   18.00
  -7   9   2  323.87   20.10
   7   9  -2  290.87   17.90
  -7  -9  -2  267.37   18.20
  -7 -10   2  351.16   24.80
  -7  10  -2  402.16   24.30
   7  10   2  374.06   24.00
   7  10  -2  397.56   23.90
  -7  10   2  399.56   24.20
  -7 -10  -2  393.86   24.30
  -7 -11   2  208.78   15.00
   7  11   2  222.98   15.00
  -7  11  -2  249.48   15.50
   7  11  -2  220.48   14.80
  -7 -11  -2  246.58   15.50
  -7  11   2  244.88   15.40
   7  12   2   -6.20    3.30
  -7  12  -2   -2.10    3.40
  -7 -12   2   -0.80    2.90
  -7  12   2   -1.90    3.30
  -7 -12  -2   -5.60    3.20
   7  12  -2   -3.60    2.40
  -7  13  -2    5.00    4.10
  -7 -13   2    4.30    3.40
  -7  13   2    5.20    3.70
  -7 -13  -2    1.80    3.40
   7  13  -2    2.40    2.60
  -7  14  -2   36.90    4.90
  -7 -14   2   34.70    4.70
  -7 -14  -2   45.00    5.40
  -7  14   2   33.80    4.90
   7  14  -2   29.80    4.00
  -7  15  -2  126.49   10.70
  -7 -15   2  143.19   10.80
  -7  15   2  122.49   10.80
  -7 -15  -2  126.19   11.20
  -7  16  -2   39.10    5.90
  -7 -16   2   61.89    7.30
  -7  16   2   37.50    5.50
  -7 -17   2   21.60    4.80
  -7  17  -2    4.50    4.60
  -7  17   2    5.20    5.00
  -7 -17  -2   12.60    5.20
  -7  18  -2    3.50    4.90
   7  18  -2   -0.20    4.30
  -7 -18  -2   11.20    5.40
  -7  18   2   -0.50    4.80
  -8   0   2 1122.79   75.39
   8   0  -2 1091.59   74.59
  -8   0  -2  954.40   75.19
   8   0   2 1121.19   76.39
  -8   1  -2    0.40    2.20
   8  -1  -2    5.80    1.40
   8   1   2    3.30    1.50
  -8  -1   2    4.90    1.30
  -8   1  -2    1.00    1.80
  -8  -1   2   -0.40    2.20
  -8   1   2    3.80    1.50
   8  -1   2    2.30    1.50
   8   1  -2    5.50    1.20
  -8  -1  -2    1.40    2.10
  -8  -1  -2    0.30    1.90
  -8  -2   2  139.19    9.60
  -8  -2   2  166.68    9.30
  -8   2  -2  130.39    9.60
   8   2   2  150.88    9.40
   8  -2  -2  156.28    9.40
   8  -2   2  145.69    9.50
   8   2  -2  152.58    9.20
  -8  -2  -2  142.39    9.80
  -8  -2  -2  144.19    9.60
  -8   2   2  137.79    9.40
   8   3   2   30.20    3.50
   8  -3  -2   34.70    3.00
  -8  -3   2   24.00    3.40
   8   3   2   32.30    3.40
  -8  -3  -2   23.70    2.90
  -8  -3  -2   29.80    3.80
  -8   3   2   25.30    3.60
   8  -3   2   27.70    3.30
  -8  -4   2  814.22   50.69
   8   4   2  852.01   50.79
   8   4   2  877.31   50.69
  -8   4  -2  801.02   50.79
  -8   4   2  817.12   50.69
   8  -4   2  897.81   50.69
  -8  -4  -2  771.82   50.79
   8   4  -2  874.81   50.49
  -8  -5   2   28.30    3.50
   8   5   2   33.40    3.70
   8   5   2   29.80    4.10
  -8   5  -2   35.00    4.20
  -8   5   2   34.50    3.80
   8   5  -2   32.80    3.10
  -8  -5  -2   24.50    3.90
   8  -5   2   29.70    4.00
  -8   6  -2  608.14   36.80
   8   6   2  614.64   36.70
   8   6   2  612.04   36.60
  -8  -6   2  576.74   36.60
  -8   6   2  558.94   36.70
  -8  -6  -2  578.24   36.70
   8  -6   2  648.64   36.70
   8   6  -2  619.14   36.60
  -8   7  -2   51.89    5.30
   8   7   2   44.80    4.60
   8   7   2   51.09    4.50
  -8  -7   2   42.30    4.70
   8   7  -2   52.19    4.50
   8  -7   2   50.89    5.30
  -8  -7  -2   41.30    5.40
   8   7  -2   52.79    4.30
  -8   7   2   48.70    5.50
   8   8   2   13.60    2.60
  -8  -8   2   11.60    2.70
  -8   8  -2   13.80    3.00
   8   8   2   12.30    2.40
   8   8  -2   14.30    2.40
  -8  -8  -2   14.40    3.30
   8  -8   2   16.00    2.60
  -8   8   2   12.00    3.30
   8   8  -2    9.90    2.30
  -8   9  -2    1.20    2.80
   8   9   2   -6.00    2.20
   8   9   2   -2.80    2.20
  -8  -9  -2   -5.20    3.00
   8   9  -2    2.20    2.10
  -8   9   2   -2.00    2.70
  -8 -10   2  270.97   18.90
   8  10   2  282.97   18.90
  -8  10  -2  313.07   19.30
   8  10   2  305.87   19.20
  -8 -10  -2  307.37   19.30
   8  10  -2  289.87   18.80
  -8  10   2  329.37   19.20
   8  11   2   -1.90    2.90
  -8  11  -2   -2.80    3.40
  -8 -11   2   -0.60    2.90
   8  11   2    8.30    2.90
   8  11  -2    3.90    2.50
  -8 -11  -2   -3.40    3.50
  -8  11   2    1.40    4.00
  -8 -12   2   62.29    6.40
  -8  12  -2   68.89    7.20
  -8  12   2   69.69    8.90
  -8 -12  -2   65.09    6.70
   8  12  -2   49.10    7.20
  -8 -13   2   -1.90    3.30
  -8  13  -2   -2.50    6.70
   8  13  -2   -2.90    2.80
  -8  13   2   -4.50    4.30
  -8 -13  -2    0.30    4.00
  -8  14  -2   26.60    4.70
   8  14  -2   18.10    3.60
  -8  14   2   25.50    4.60
  -8  15  -2   -2.20    4.20
  -8 -15   2    5.10    4.20
  -8 -15  -2    4.60    4.20
  -8  15   2   11.00    4.20
  -8  16  -2   25.70    5.20
  -8 -16  -2   49.30    7.00
  -8  16   2   24.70    5.00
  -8 -17   2    3.70    4.40
  -8  17  -2   -2.40    4.50
  -8 -17  -2    8.40    5.00
  -8  17   2   -1.80    4.60
  -9   0   2  781.42   43.30
   9   0   2  727.83   43.40
  -9   0  -2  653.23   43.40
  -9   0  -2  704.43   43.60
   9   1   2   59.09    4.20
  -9  -1   2   38.50    5.00
   9  -1  -2   63.59    4.00
  -9   1  -2   46.40    4.90
  -9   1  -2   46.90    5.00
  -9  -1  -2   52.39    4.90
  -9  -1  -2   48.80    4.50
  -9   1   2   42.50    4.30
   9  -1   2   55.39    4.30
  -9   2  -2   -4.50    1.80
   9  -2  -2   -1.60    1.40
  -9  -2   2   -2.60    1.30
   9   2   2   -3.60    1.60
  -9  -2  -2   -3.10    1.70
   9   2  -2   -0.50    1.20
   9  -2   2   -1.10    1.60
  -9   3  -2  245.48   16.30
  -9  -3   2  238.68   16.30
   9  -3  -2  269.87   16.10
   9   3   2  267.17   16.30
   9   3   2  272.07   16.20
   9   3  -2  270.27   15.90
  -9   3   2  263.97   16.20
  -9  -3  -2  250.67   16.30
   9  -3   2  277.27   16.20
  -9  -3  -2  240.68   16.40
   9   4   2  324.97   18.80
  -9  -4   2  296.57   18.90
   9   4   2  296.47   18.90
  -9   4  -2  289.37   18.90
   9  -4  -2  308.97   18.70
   9   4  -2  321.17   18.50
  -9  -4  -2  275.47   18.80
  -9   4   2  287.57   18.80
  -9  -4  -2  306.77   19.00
   9  -4   2  314.37   18.80
   9   5   2  416.76   25.80
  -9   5  -2  414.86   25.90
  -9  -5   2  407.36   25.80
   9   5   2  425.76   25.70
   9   5  -2  432.26   25.50
   9  -5   2  426.06   25.80
  -9   5   2  422.16   26.00
  -9  -5  -2  406.86   25.90
   9   6   2  349.37   20.10
   9   6   2  323.67   20.20
  -9  -6   2  294.37   20.10
  -9  -6  -2  321.87   21.20
   9   6  -2  336.57   19.80
   9  -6   2  336.77   20.20
  -9   6   2  300.27   20.10
  -9   7  -2  336.67   21.40
   9   7   2  344.97   21.10
   9   7   2  357.76   21.50
  -9  -7   2  322.47   22.10
   9   7  -2  347.87   20.90
   9   7  -2  324.67   21.10
  -9  -7  -2  353.46   21.30
  -9   7   2  330.67   21.20
   9  -7   2  330.07   21.10
  -9   8  -2   38.70    4.50
   9   8   2   35.20    4.70
  -9  -8   2   29.40    3.80
   9   8   2   36.00    4.50
  -9   8   2   44.10    5.10
  -9  -8  -2   42.50    5.00
   9   8  -2   42.50    4.50
   9   8  -2   39.00    4.20
  -9   9  -2    4.60    3.20
   9   9   2    4.60    2.60
  -9  -9   2   -2.50    2.80
   9   9   2    3.80    2.60
   9   9  -2    5.30    2.50
  -9  -9  -2    1.30    3.00
   9   9  -2    6.50    2.10
  -9   9   2    4.40    3.00
  -9  10  -2  200.78   13.00
  -9 -10   2  173.08   12.50
   9  10   2  171.18   12.50
   9  10   2  190.98   12.70
   9  10  -2  191.18   12.30
  -9  10   2  199.98   12.90
   9  10  -2  186.48   12.40
  -9 -10  -2  188.08   12.70
  -9  11  -2    5.00    3.50
   9  11   2   10.50    3.10
  -9 -11   2    5.30    3.20
   9  11  -2    9.20    2.60
  -9 -11  -2    3.90    3.80
   9  11  -2    1.00    5.20
  -9  11   2    6.40    3.50
  -9  12  -2   -3.50    3.60
  -9 -12   2   -2.10    3.40
   9  12  -2    9.80    2.90
   9  12  -2   -0.10    2.70
  -9  12   2   -4.00    3.60
  -9 -12  -2   -1.90    3.40
  -9 -13   2    3.40    3.80
  -9  13  -2   -1.60    4.00
  -9  13   2    3.30    4.10
  -9 -13  -2   12.30    4.40
   9  13  -2    1.00    3.00
  -9  14  -2  102.29    9.90
  -9 -14   2  116.49    9.30
  -9  14   2  117.09   10.20
  -9 -14  -2  109.99    9.60
  -9  15  -2    6.50    4.90
  -9 -15   2   14.90    4.40
  -9  16  -2    2.80    5.00
  -9 -16   2    9.10    4.30
  -9  16   2    3.40    4.40
  -9 -16  -2   10.80    5.00
  -9  17  -2   13.30    5.60
  -9 -17  -2   29.50    5.70
  -9  17   2   17.40    5.10
  10   0  -2    7.50    1.50
 -10   0  -2   -0.30    2.50
  10   0   2    8.30    1.90
 -10   0   2    3.30    1.60
 -10   0  -2    2.10    2.00
 -10  -1   2   -1.50    2.50
  10  -1  -2    1.90    1.50
 -10   1  -2   -2.40    2.60
 -10   1  -2    0.90    2.20
  10   1   2    3.90    1.80
 -10  -1   2    2.10    1.60
  10  -1   2    5.20    1.90
 -10   1   2   -1.00    1.70
 -10  -1  -2   -5.40    2.40
 -10  -1  -2    0.90    2.20
  10   2   2    6.10    1.90
 -10  -2   2    3.30    2.30
  10  -2  -2    1.80    1.70
 -10  -2   2    7.60    1.70
 -10   2  -2   -1.60    2.60
 -10   2  -2    1.70    2.40
 -10   2   2    1.80    1.90
 -10  -2  -2    1.80    2.50
 -10  -2  -2    4.30    2.00
  10  -2   2    5.40    1.80
  10   3   2    6.90    1.80
 -10   3  -2   -4.00    2.40
  10  -3  -2    3.90    1.90
 -10  -3   2    3.80    1.70
 -10  -3   2    0.10    2.20
 -10  -3  -2    0.30    2.00
  10   3  -2    5.80    1.40
 -10   3   2    2.30    2.10
  10  -3   2    1.90    2.00
 -10  -3  -2    4.20    2.50
  10   4   2   -4.10    2.10
 -10  -4   2   -0.60    2.20
  10  -4  -2   -3.80    1.80
  10   4   2    0.60    1.80
 -10   4  -2   -4.60    2.50
  10  -4   2   -4.80    2.10
 -10  -4  -2   -2.60    2.90
  10   4  -2   -1.80    2.00
 -10   5  -2   -6.30    2.60
 -10  -5   2    3.80    2.40
  10   5   2    8.20    2.20
 -10  -5  -2    4.00    2.70
  10  -5   2    2.20    2.50
 -10   5   2   -1.80    2.50
  10   5  -2    6.00    1.60
 -10  -6   2   29.60    4.10
  10   6   2   30.50    3.10
  10   6   2   26.40    3.30
 -10   6  -2   21.90    3.50
  10   6  -2   24.60    3.30
 -10  -6  -2   24.60    3.60
 -10   6   2   24.90    3.50
  10  -6   2   26.60    3.10
 -10   7  -2   17.10    3.40
  10   7   2   11.60    2.60
 -10  -7   2    7.90    2.80
  10   7   2   17.50    2.90
  10  -7   2    9.90    2.70
 -10   7   2   16.50    3.00
  10   7  -2   11.40    2.10
 -10  -7  -2   16.40    3.60
 -10   8  -2   -0.40    3.00
  10   8   2   -2.40    2.80
  10   8   2    1.00    2.50
 -10  -8   2   -0.20    2.80
  10   8  -2    1.20    2.00
 -10  -8  -2   -1.00    3.40
 -10   8   2   -2.10    2.80
  10   8  -2    7.00    2.40
  10   9   2   -3.80    2.60
 -10  -9   2   -7.10    2.90
  10   9   2   -3.20    2.50
 -10  -9  -2   -1.80    3.50
  10   9  -2   -2.80    2.50
  10   9  -2   -2.40    2.10
 -10   9   2   -1.10    3.10
 -10 -10   2    0.70    2.70
  10  10   2   -1.00    2.70
 -10  10  -2   -3.30    3.40
  10  10  -2   -0.90    2.90
 -10  10   2   -4.10    3.40
 -10 -10  -2    0.10    3.30
  10  10  -2    1.60    2.20
 -10  11  -2   -4.70    4.00
  10  11   2   -2.00    4.20
 -10 -11   2   -4.00    3.20
 -10  11   2   -6.70    4.00
  10  11  -2    2.50    2.40
  10  11  -2   -2.50    2.70
 -10 -11  -2   -4.00    3.40
 -10  12  -2   36.50    5.50
 -10 -12   2   46.10    6.40
  10  12  -2   60.39    5.70
  10  12  -2   41.90    5.80
 -10 -12  -2   61.89    7.50
 -10  12   2   46.70    6.10
 -10 -13   2    5.30    3.90
 -10  13  -2   -0.60    4.10
 -10 -13  -2    5.10    4.20
 -10  13   2    6.10    4.20
 -10  14  -2    2.90    4.30
 -10 -14   2    6.30    4.00
 -10 -14  -2    6.90    8.50
 -10  14   2    4.80    4.40
 -10  15  -2   -3.30    4.40
 -10 -15   2   -1.10    4.10
 -10  15   2   -2.00    4.50
 -10 -15  -2   -0.10    4.10
 -10 -16   2   12.60    4.40
 -10  16  -2    3.70    4.80
 -10  16   2   -0.20    4.80
 -10 -16  -2    8.40    4.40
  11   0  -2  267.27   15.70
 -11   0   2  251.77   15.80
 -11   0   2  223.38   16.20
  11   0   2  257.37   15.80
 -11   0  -2  255.67   16.00
 -11   0  -2  254.57   16.20
 -11  -1   2  116.89    8.10
 -11   1  -2  128.99    8.80
  11   1   2  123.49    8.20
  11  -1  -2  121.19    7.90
 -11   1  -2   99.79    8.30
 -11  -1   2  104.99    8.60
 -11   1   2  120.79    8.10
  11   1  -2  123.89    7.80
 -11  -1  -2  129.19    8.70
 -11  -1  -2  116.89    9.10
  11  -1   2  113.09    8.30
  11   2   2    4.40    1.80
 -11   2  -2   -0.60    2.70
 -11   2  -2   -3.60    2.30
 -11  -2   2    2.70    1.80
 -11  -2   2   -4.70    2.80
  11  -2  -2    3.40    1.80
 -11   2   2   -0.60    2.00
  11   2  -2    3.80    1.50
  11  -2   2   -1.40    2.20
 -11  -2  -2    0.10    2.80
  11   3   2   -0.90    2.00
  11  -3  -2   -2.60    1.90
 -11  -3   2   -4.20    2.50
 -11   3   2   -4.60    1.90
  11   3  -2   -4.10    1.50
 -11  -3  -2   -1.90    2.70
 -11  -3  -2   -6.20    3.70
  11  -3   2   -3.40    2.00
 -11  -4   2  456.85   28.40
  11  -4  -2  469.95   28.20
 -11   4  -2  445.56   28.40
  11   4   2  474.85   28.20
 -11  -4  -2  408.16   28.40
  11   4  -2  475.95   28.00
 -11   4   2  463.15   28.30
 -11  -4  -2  483.45   28.50
  11   5   2   70.39    5.80
 -11   5  -2   75.99    6.40
  11   5   2   61.39    6.00
 -11  -5   2   70.69    6.50
 -11   5   2   64.69    6.30
  11   5  -2   69.59    5.20
 -11  -5  -2   61.79    7.00
  11  -5   2   72.59    6.20
 -11   6  -2  320.07   19.10
  11   6   2  284.87   18.70
 -11  -6   2  270.37   18.70
  11   6   2  287.57   18.50
  11   6  -2  297.97   18.20
 -11  -6  -2  305.27   19.00
  11  -6   2  283.57   18.60
 -11   6   2  306.57   18.60
  11   7   2   66.19    5.80
  11   7   2   65.29    6.70
 -11  -7   2   72.99    6.20
 -11   7  -2   75.29    6.90
  11   7  -2   62.19    5.60
 -11  -7  -2   76.99    7.30
 -11   7   2   77.39    7.10
 -11  -8   2   53.39    6.20
 -11   8  -2   55.19    6.50
 -11   8   2   47.00    6.20
 -11  -8  -2   64.89    6.90
  11   8  -2   58.69    5.10
 -11  -9   2    4.30    2.90
 -11   9  -2    5.90    3.60
  11   9   2    2.60    2.70
  11   9  -2    2.30    2.30
 -11  -9  -2    3.00    3.40
  11   9  -2    5.30    2.80
 -11   9   2    0.90    3.30
 -11 -10   2   24.90    4.00
 -11  10  -2   19.90    4.30
  11  10   2   22.60    3.50
  11  10  -2   22.50    3.00
 -11 -10  -2   22.40    4.20
 -11  10   2   26.90    4.20
  11  10  -2   20.30    3.40
 -11 -11   2   14.10    3.90
  11  11  -2   17.10    3.00
 -11  11   2   15.10    4.60
  11  11  -2   17.30    3.30
 -11 -11  -2   19.50    4.50
 -11 -12   2   -3.00    3.70
  11  12  -2    0.60    2.80
 -11  12   2    1.30    4.00
 -11 -12  -2   -4.00    4.30
 -11  13  -2   23.50    4.90
 -11 -13   2   25.60    4.40
 -11  13   2   17.20    4.80
 -11 -13  -2   22.90    5.20
  11  13  -2   20.50    3.60
 -11  14  -2   31.20    5.30
 -11 -14   2   31.20    5.00
 -11 -14  -2   39.40    5.60
 -11  14   2   29.40    5.30
 -11  15  -2   -2.80    5.10
 -11 -15   2    3.20    4.20
 -11  15   2   -2.70    4.50
 -11 -15  -2    1.60    5.00
 -11  16  -2    3.90    4.70
 -11 -16   2   13.80    4.80
 -11  16   2    3.90    4.90
 -11 -16  -2   10.80    5.20
 -12   0   2  494.45   30.90
 -12   0   2  512.15   31.30
 -12   0  -2  535.05   31.40
  12   0   2  505.05   31.00
 -12   0  -2  482.35   31.10
 -12   1  -2   40.60    5.40
 -12  -1   2   53.49    5.80
 -12  -1   2   50.09    5.00
  12   1   2   55.29    4.70
  12  -1  -2   60.59    4.80
 -12   1  -2   62.49    6.00
 -12  -1  -2   58.79    5.90
 -12   1   2   56.69    5.00
  12  -1   2   46.50    5.20
 -12  -1  -2   52.79    5.80
  12   1  -2   44.10    4.50
  12  -2  -2   22.40    2.70
 -12   2  -2   22.80    3.90
 -12  -2   2   24.30    3.50
 -12  -2   2   21.00    2.70
  12   2   2   23.40    2.80
 -12   2  -2   21.10    3.40
 -12  -2  -2   37.10    5.10
  12   2  -2   23.50    3.30
 -12   2   2   18.30    2.80
 -12  -2  -2   22.70    3.30
  12  -2   2   26.40    3.10
 -12  -3   2    8.60    2.30
  12  -3  -2    7.30    2.40
 -12  -3   2   13.60    3.40
 -12   3  -2    4.20    3.50
  12   3   2   12.80    2.50
 -12   3  -2   12.30    3.20
  12  -3   2   16.20    2.70
 -12   3   2    6.50    2.70
  12   3  -2   13.80    1.90
 -12  -3  -2   11.20    4.00
 -12  -3  -2    6.30    2.90
 -12  -4   2   71.29    6.10
  12  -4  -2   61.99    5.70
 -12   4  -2   65.99    6.20
  12   4   2   63.69    5.60
 -12  -4  -2   64.59    6.50
  12   4  -2   64.49    4.90
 -12  -4  -2   49.90    5.90
 -12   4   2   58.39    6.10
  12  -4   2   68.29    5.60
  12   5   2  151.78   10.40
 -12  -5   2  153.08   10.60
 -12   5  -2  149.09   11.20
 -12  -5  -2  165.38   11.00
  12   5  -2  155.58    9.90
  12  -5   2  137.79   10.30
 -12   5   2  155.38   10.70
  12   6   2  104.29    7.90
 -12   6  -2  103.19    8.50
 -12  -6   2  106.09    8.60
 -12  -6  -2  111.89    8.60
  12   6  -2  106.39    7.40
 -12   6   2  100.39    8.60
 -12   7  -2   11.30    3.90
 -12  -7   2   15.00    3.30
 -12   7   2   15.10    3.40
  12   7  -2   12.80    2.30
 -12  -7  -2   20.20    3.70
  12   8   2    3.60    2.60
 -12   8  -2    0.20    3.50
 -12  -8   2    5.30    3.40
 -12  -8  -2    4.90    4.00
  12   8  -2    3.20    2.10
 -12   8   2    3.80    3.60
 -12  -9   2    4.90    3.40
  12   9   2    7.40    2.90
 -12   9  -2    1.80    3.60
 -12  -9  -2    3.30    3.60
 -12   9   2    3.40    3.50
  12   9  -2    7.30    2.30
 -12  10  -2  110.59   13.70
 -12 -10   2  142.29   10.30
  12  10  -2  120.99    9.40
 -12 -10  -2  134.89   10.40
 -12  10   2  144.69   11.10
 -12  11  -2   17.00    4.60
 -12 -11   2   19.20    4.30
 -12 -11  -2   28.60    5.00
  12  11  -2   16.50    3.10
 -12 -12   2   52.49    6.90
 -12  12  -2   35.60    5.40
  12  12  -2   48.00    5.90
 -12  12   2   34.90    5.30
 -12 -12  -2   35.20    6.00
 -12  13  -2    3.20    4.30
 -12 -13   2    0.70    4.10
  12  13  -2    2.00    2.80
 -12  13   2    0.60    4.20
 -12 -13  -2    3.50    4.80
 -12 -14   2    2.30    4.30
 -12  14  -2   -1.70    4.50
 -12 -14  -2    5.30    4.50
 -12  14   2   -1.10    5.00
 -12 -15   2    9.50    4.70
 -12 -15  -2    3.90    5.30
 -12  15   2    1.70    5.30
 -13   0   2  103.29    8.30
 -13   0  -2  120.69    9.10
 -13   0   2  125.49    9.50
 -13   0  -2  120.79    9.00
  13   0   2  102.59   10.50
 -13  -1   2  796.62   46.50
 -13   1  -2  818.22   46.70
 -13   1  -2  784.02   46.40
 -13  -1   2  716.13   46.10
  13  -1  -2  732.83   46.00
  13   1   2  745.43   46.20
  13  -1   2  759.42   46.30
  13   1  -2  750.02   46.00
 -13  -1  -2  797.82   46.60
 -13   1   2  709.83   46.20
 -13   1   2  781.92   46.60
 -13  -1  -2  736.73   46.40
 -13   2  -2   78.29    7.30
 -13  -2   2   75.59    6.20
 -13  -2   2   81.19    6.90
 -13   2  -2   72.69    6.60
  13   2   2   70.79    6.20
  13  -2  -2   73.99    6.00
 -13  -2  -2   77.99    7.20
  13   2  -2   72.59    5.70
 -13  -2  -2   75.39    7.00
  13  -2   2   72.49    6.40
 -13   2   2   68.09    6.30
  13  -3  -2    1.50    2.30
 -13   3  -2   -2.20    3.40
 -13  -3   2    3.90    3.20
 -13   3  -2   -0.90    2.80
 -13  -3   2   -3.40    2.20
  13   3   2    0.80    2.30
 -13   3   2    0.80    2.70
 -13  -3  -2    3.50    3.40
  13  -3   2    2.90    2.30
 -13  -3  -2   -3.90    2.90
  13   3  -2    3.90    1.90
 -13  -4   2   65.09    6.40
 -13   4  -2   62.19    7.00
  13   4   2   60.39    5.70
 -13  -4  -2   57.89    6.60
  13  -4   2   63.89    6.10
 -13   4   2   71.09    6.30
  13   4  -2   55.69    5.10
 -13  -4  -2   65.69    6.80
 -13  -5   2  469.35   29.10
  13   5   2  429.36   29.90
 -13   5  -2  530.35   29.30
  13   5  -2  440.76   28.50
 -13   5   2  450.15   28.90
 -13  -5  -2  490.05   29.30
  13   6   2   -1.40    2.40
 -13   6  -2   -8.00    3.10
 -13  -6   2   -4.50    3.40
 -13   6   2   -5.30    2.90
 -13  -6  -2   -5.10    3.40
  13   6  -2   -2.50    1.80
 -13  -7   2   18.10    3.90
 -13   7  -2   17.20    4.20
  13   7   2   12.30    2.90
 -13  -7  -2   14.90    3.90
  13   7  -2   13.00    2.40
 -13   7   2   12.90    3.40
  13   8   2   55.89    6.00
 -13   8  -2   60.09    7.20
 -13  -8   2   56.39    6.90
 -13   8   2   57.39    7.40
  13   8  -2   52.89    5.20
 -13  -8  -2   63.89    6.90
 -13  -9   2  188.38   13.20
 -13   9  -2  194.08   15.10
  13   9   2  182.48   13.10
 -13   9   2  200.58   14.10
 -13  -9  -2  209.38   14.20
  13   9  -2  186.18   12.60
 -13  10  -2   20.00    5.10
 -13 -10   2   24.40    4.40
 -13 -10  -2   22.90    4.70
 -13  10   2   21.90    5.40
  13  10  -2   22.40    3.10
 -13  11  -2  207.68   15.40
 -13 -11   2  219.98   15.10
 -13 -11  -2  232.98   18.60
 -13  11   2  211.08   15.20
 -13  12  -2   -2.80    4.40
 -13 -12   2   -2.40    4.10
 -13 -12  -2   -4.30    4.20
 -13  12   2   -5.10    4.10
  13  12  -2    1.30    2.70
 -13 -13   2   -0.60    4.20
 -13  13  -2   -1.90    4.50
 -13 -13  -2    2.70    4.90
 -13  13   2   -3.10    4.30
 -13 -14   2    4.40    5.40
 -13  14  -2   -2.60    4.80
 -13 -14  -2    2.80    4.60
 -13  14   2   -1.10    5.20
  14   0  -2  322.17   19.90
 -14   0  -2  323.37   20.70
  14   0   2  298.37   20.00
 -14   0  -2  327.57   20.50
 -14   0   2  330.67   20.90
  14   1   2    2.00    2.40
  14  -1  -2    0.30    2.10
 -14  -1   2    1.60    3.40
 -14   1  -2   -5.30    3.60
 -14   1  -2   -1.70    3.20
 -14  -1   2   -3.50    2.50
  14  -1   2   -1.40    2.50
 -14   1   2   -3.30    3.50
 -14  -1  -2   -1.10    3.10
 -14  -1  -2   -0.70    3.50
 -14   1   2   -1.60    2.50
  14   1  -2   -2.20    2.00
 -14  -2   2   20.80    3.20
 -14   2  -2   28.50    4.10
  14  -2  -2   23.70    3.10
 -14  -2   2   36.40    4.60
  14   2   2   38.80    4.60
 -14   2  -2   25.50    4.50
  14  -2   2   27.70    3.40
 -14   2   2   22.10    3.40
 -14  -2  -2   28.00    3.80
 -14  -2  -2   29.10    4.70
  14   2  -2   32.60    3.90
  14  -3  -2   -4.40    2.60
 -14   3  -2   -2.00    3.30
 -14  -3   2   -4.00    2.40
 -14   3  -2    0.00    3.70
 -14  -3   2   -2.40    3.70
  14   3   2   -0.60    2.30
 -14   3   2   -2.60    2.70
  14   3  -2   -2.60    1.90
 -14  -3  -2    1.80    4.10
 -14  -3  -2   -2.40    3.20
 -14  -4   2   72.29    6.90
 -14   4  -2   59.39    7.40
 -14   4  -2   72.89    6.80
  14   4   2   69.79    6.00
 -14  -4  -2   74.29    7.30
 -14   4   2   65.89    6.60
  14   4  -2   61.89    5.40
 -14  -4  -2   57.79    7.10
 -14  -5   2   -5.50    3.30
  14   5   2    0.50    2.50
 -14   5  -2   -2.00    3.20
 -14   5   2   -2.30    3.20
  14   5  -2   -5.50    1.90
 -14  -5  -2   -7.40    4.00
 -14   6  -2   85.19    8.00
 -14  -6   2   98.39    8.40
  14   6   2   87.39    7.10
  14   6  -2   75.69    6.50
 -14  -6  -2   90.09    8.30
 -14   6   2   91.69    8.10
 -14   7  -2   -3.30    3.70
 -14  -7   2   -3.30    3.80
  14   7   2   -3.40    2.60
  14   7  -2   -2.50    2.00
 -14  -7  -2   -3.30    3.80
 -14   7   2   -0.30    3.70
 -14   8  -2    7.80    5.00
  14   8   2    8.30    3.10
 -14  -8   2    8.60    4.10
  14   8  -2    3.80    2.20
 -14  -8  -2    3.00    4.00
 -14   8   2   -3.40    3.60
 -14   9  -2    9.50    4.20
 -14  -9   2   11.50    4.40
  14   9  -2    9.40    2.50
 -14   9   2    8.20    4.50
 -14 -10   2   72.49    8.30
 -14  10  -2   68.79    8.60
 -14 -10  -2   85.59    9.20
 -14  10   2   83.39    9.10
  14  10  -2   68.79    6.60
 -14  11  -2    2.30    4.40
 -14 -11   2    0.40    4.30
 -14 -11  -2    2.70    4.30
 -14  11   2    0.90    4.10
  14  11  -2    2.40    2.60
 -14  12  -2   14.30    5.40
 -14 -12   2   13.80    4.70
  14  12  -2   14.30    3.00
 -14  12   2   12.30    4.70
 -14 -12  -2   18.00    5.30
 -14  13  -2   -4.10    4.70
 -14 -13   2    5.10    5.20
 -14 -13  -2    3.80    5.10
 -14  13   2   -0.20    5.10
  15   0   2   35.70    3.90
 -15   0  -2   38.90    4.50
 -15   0   2   28.30    3.80
 -15   0  -2   35.20    5.00
  15   0  -2   40.50    4.70
 -15   0   2   43.60    5.00
  15  -1  -2   18.10    2.70
 -15   1  -2   18.00    3.80
 -15  -1   2   18.10    4.30
 -15   1  -2   10.80    4.30
 -15  -1   2   14.80    3.00
  15   1   2   17.90    2.80
  15   1  -2   16.20    2.60
 -15   1   2   16.40    4.70
 -15   1   2   12.90    3.20
 -15  -1  -2   20.40    5.20
 -15  -1  -2   14.80    3.70
 -15  -2   2    1.50    4.20
  15   2   2    3.40    2.60
  15  -2  -2   -0.40    4.80
 -15   2  -2    3.60    3.20
 -15   2  -2   -2.00    4.10
 -15  -2  -2    2.00    4.40
  15   2  -2   -1.50    2.10
 -15  -2  -2    2.30    3.50
 -15   2   2    3.60    4.40
 -15   2   2    2.90    2.90
  15  -3  -2   23.50    3.30
 -15   3  -2   27.50    4.00
 -15  -3   2   29.80    4.50
 -15  -3   2   18.40    4.80
  15   3  -2   25.70    3.00
 -15  -3  -2   28.10    4.10
 -15   4  -2   67.49    7.60
  15  -4  -2   49.99    6.10
  15   4   2   64.09    5.90
 -15   4  -2   56.49    7.60
 -15  -4   2   71.89    7.90
 -15   4   2   58.09    6.70
  15   4  -2   53.39    5.40
 -15  -4  -2   71.49    7.40
 -15  -4  -2   57.59    7.20
 -15   5  -2   51.59    5.70
 -15   5  -2   43.00    5.90
 -15  -5   2   54.29    7.50
  15   5   2   59.79    5.70
 -15  -5  -2   54.79    6.20
  15   5  -2   48.10    5.00
 -15   5   2   49.20    5.20
 -15   6  -2   24.70    5.00
 -15  -6   2   26.80    4.90
  15   6   2   30.10    3.60
 -15   6   2   34.90    4.60
  15   6  -2   35.10    4.30
 -15  -6  -2   29.20    8.10
 -15   7  -2    3.60    6.70
 -15  -7   2    8.10    4.00
 -15  -7  -2   16.30    5.00
  15   7  -2   13.70    2.40
 -15   7   2    8.10    4.20
 -15  -8   2   -3.10    3.80
 -15   8  -2   -9.20    3.80
 -15   8   2   -6.20    3.70
 -15  -8  -2   -4.30    4.20
  15   8  -2    1.00    2.20
 -15   9  -2   37.40    5.80
 -15  -9   2   53.59    6.90
 -15  -9  -2   45.40    6.30
  15   9  -2   57.49    5.50
 -15   9   2   69.29    8.10
 -15  10  -2   -0.50    4.40
 -15 -10   2   -2.20    4.30
 -15 -10  -2   -2.00    4.30
  15  10  -2    1.80    4.00
 -15  10   2    3.90    4.60
 -15  11  -2   -5.30    4.50
 -15 -11   2   -3.50    6.90
 -15 -11  -2    0.00    5.00
 -15  11   2   -5.50    4.20
  15  11  -2    0.10    2.40
 -15  12  -2    1.40    4.70
 -15 -12   2   -1.10    4.70
 -15 -12  -2   -2.60    5.20
  15  12  -2    4.40    2.90
 -15  12   2   -2.00    4.60
  16   0  -2   42.40    5.20
 -16   0  -2   52.49    7.40
 -16   0  -2   48.60    6.20
 -16   0   2   47.30    6.10
 -16   0   2   45.20    8.40
 -16  -1   2    9.70    3.10
 -16  -1   2    8.80    4.20
 -16   1  -2   14.60    3.60
  16  -1  -2    4.50    2.80
 -16   1  -2   14.40    4.50
  16   1  -2    7.60    2.50
 -16   1   2    6.90    3.20
 -16   1   2    8.10    4.80
 -16  -1  -2    9.00    3.70
 -16  -1  -2    9.70    4.50
 -16   2  -2    3.00    3.70
 -16   2  -2    2.70    4.30
  16  -2  -2    2.90    2.60
 -16  -2   2    6.90    4.10
 -16  -2   2    5.70    3.00
 -16   2   2   -3.90    4.20
 -16   2   2    3.60    3.10
 -16  -2  -2    4.90    3.70
  16   2  -2    3.30    2.30
 -16  -2  -2    5.30    4.40
  16  -3  -2   -2.50    2.60
 -16   3  -2   -5.30    3.80
 -16   3  -2   -0.10    4.80
 -16  -3   2    2.50    4.50
  16   3  -2    1.50    2.40
 -16   3   2   -0.60    3.40
 -16  -3  -2   -1.90    4.30
 -16   3   2   -6.20    4.30
 -16  -3  -2    2.50    3.70
 -16   4  -2   11.60    4.40
 -16  -4   2   19.70    4.50
 -16   4  -2   15.60    4.90
 -16  -4  -2   17.80    4.60
  16   4  -2   18.10    2.60
 -16   4   2   21.50    3.90
 -16   5  -2    0.30    5.00
 -16  -5   2   -1.50    4.50
 -16   5  -2   -6.40    3.60
 -16   5   2    3.30    3.60
 -16  -5  -2    2.40    4.20
  16   5  -2    2.40    2.20
 -16   6  -2   34.20    5.80
 -16  -6   2   38.80    5.70
 -16   6  -2   32.70    8.00
 -16  -6  -2   34.70    5.50
 -16   6   2   39.30    5.00
  16   6  -2   46.40    4.70
 -16  -7   2   -0.40    7.10
 -16   7  -2    1.80    4.50
  16   7  -2    4.90    2.30
 -16   7   2    0.00    4.10
 -16  -7  -2   -0.70    4.40
 -16  -8   2   -2.10    4.60
 -16   8  -2    1.50    4.20
 -16   8   2   -0.20    4.50
 -16  -8  -2   -1.70    4.30
  16   8  -2    2.90    2.30
 -16  -9   2   -0.10    4.50
 -16   9  -2   -2.30    4.20
  16   9  -2    3.40    2.30
 -16   9   2   -1.30    4.40
 -16  -9  -2   -0.40    4.60
 -16 -10   2   -0.20    4.80
 -16  10  -2    6.10    5.20
 -16 -10  -2    5.90    5.30
 -16  10   2   -1.70    4.70
 -16 -11   2   -0.90    4.70
 -16  11  -2   -0.10    5.20
 -16  11   2    0.90    4.90
 -16 -11  -2    2.20    4.70
 -17   0   2   92.19    8.00
 -17   0  -2   96.19    8.70
 -17   0   2   91.19    8.90
  17   0  -2   71.09    7.10
 -17   1  -2  100.09    9.80
 -17  -1   2  112.79    8.60
 -17  -1   2   91.89    9.50
  17  -1  -2   88.99    8.10
 -17   1  -2  103.89    9.50
 -17  -1  -2  120.59    9.40
 -17   1   2  101.69    9.70
 -17  -1  -2  100.09   10.60
 -17   1   2  107.89    8.60
  17  -2  -2   11.30    3.20
 -17   2  -2   18.00    4.40
 -17   2  -2   15.50    4.90
 -17  -2   2   19.60    3.60
 -17  -2   2   12.50    4.60
 -17  -2  -2   25.00    5.50
 -17  -2  -2   19.80    4.30
  17   2  -2    9.40    2.70
 -17   2   2   18.10    5.00
 -17   2   2   16.70    3.80
 -17   3  -2    1.50    5.10
 -17  -3   2    3.70    4.30
 -17   3  -2   -1.50    3.60
 -17   3   2    1.70    3.60
 -17   3   2    4.50    4.60
 -17  -3  -2    3.70    5.10
 -17  -3  -2    6.70    3.90
  17   3  -2   -1.20    2.50
 -17  -4   2   45.60    6.20
 -17   4  -2   43.50    6.20
 -17   4  -2   36.10    5.20
 -17  -4  -2   58.99    7.60
  17   4  -2   40.40    5.00
 -17   4   2   42.30    6.00
 -17   4   2   63.59    6.80
 -17  -5   2  153.88   11.30
 -17   5  -2  148.49   11.60
 -17   5  -2  129.69   11.80
 -17   5   2  156.68   11.10
  17   5  -2  124.09    9.70
 -17  -5  -2  140.99   11.60
 -17   6  -2    5.70    4.90
 -17   6  -2    8.20    4.10
 -17  -6   2    7.80    4.90
  17   6  -2    5.30    2.40
 -17   6   2    5.10    4.10
 -17  -6  -2    4.40    4.80
 -17  -7   2    6.80    4.80
 -17   7  -2    9.50    4.30
 -17   7  -2    6.90    5.00
 -17  -7  -2   10.40    5.30
 -17   7   2    8.30    5.20
  17   7  -2   13.00    2.50
 -17   8  -2    6.70    5.00
 -17  -8   2    5.90    4.40
 -17  -8  -2   10.60    5.40
 -17   8   2    9.50    4.60
  17   8  -2    9.70    2.80
 -17  -9   2   23.90    5.40
 -17   9  -2   18.40    5.50
 -17   9   2   15.00    4.60
 -17  -9  -2   21.10    5.30
 -18   0   2   36.50    4.50
 -18   0  -2   41.00    5.20
  18   0  -2   33.20    3.90
 -18   0   2   34.60    5.70
 -18   0  -2   35.70    5.80
 -18  -1   2   -1.10    3.30
 -18  -1   2   -4.30    4.40
 -18   1  -2   -4.30    4.60
 -18   1  -2   -5.60    4.00
 -18   1   2   -3.50    4.60
 -18  -1  -2   -8.40    4.60
 -18  -1  -2   -2.10    4.00
  18   1  -2   -5.50    2.50
 -18   1   2   -0.20    3.50
 -18  -2   2   12.30    4.80
 -18   2  -2   10.50    4.00
 -18   2  -2    9.30    5.10
 -18  -2   2   18.50    3.60
 -18   2   2   12.00    5.00
 -18  -2  -2   14.30    4.20
 -18  -2  -2   12.70    5.00
 -18   2   2   13.60    3.80
  18   2  -2    8.50    2.90
 -18   3  -2   -3.00    4.60
 -18  -3   2   -4.10    4.50
 -18   3  -2   -1.90    5.20
 -18   3   2   -1.10    4.60
 -18  -3  -2    1.30    4.80
 -18   3   2    2.00    3.80
 -18  -3  -2    7.90    4.10
 -18  -4   2   22.00    5.10
 -18   4  -2   18.90    5.40
 -18   4  -2   28.30    5.10
 -18   4   2   27.70    4.40
 -18  -4  -2   25.10    5.40
 -18   4   2   17.20    5.40
 -18   5  -2    3.10    4.60
 -18  -5   2    5.00    5.10
 -18   5  -2   -2.90    4.90
  18   5  -2   -1.50    3.70
 -18   5   2   -1.70    4.00
 -18   5   2    4.40    5.00
 -18  -5  -2   -3.30    4.80
 -18   6  -2   45.00    6.20
 -18  -6   2   58.69    7.90
 -18   6  -2   43.90    6.50
 -18   6   2   60.99    8.20
 -18  -6  -2   57.89    8.30
 -18   7  -2    1.10    4.40
 -18   7  -2   -5.80    5.60
 -18  -7   2    2.80    5.20
 -18   7   2   -2.50    4.20
 -18  -7  -2    2.80    5.50
 -19   0   2   22.90    4.10
 -19   0   2   13.90    5.20
 -19   0  -2   14.40    5.40
 -19  -1   2   14.80    5.70
 -19   1  -2   13.60    8.90
 -19   1  -2   14.10    4.60
 -19  -1   2   20.50    3.90
 -19  -1  -2   14.10    5.40
 -19   1   2   14.70    4.00
 -19   1   2   13.10    5.30
  19   1  -2    9.10    3.40
 -19  -1  -2   19.10    4.80
 -19  -2   2   -3.10    5.20
 -19   2  -2   -1.30    5.10
 -19   2  -2   -2.50    4.40
  19   2  -2   -1.30    2.70
 -19  -2  -2    4.10    4.20
 -19  -2  -2   -3.70    4.90
 -19   2   2   -2.40    3.80
 -19   2   2   -1.30    5.50
 -19  -3   2   -4.20    5.20
 -19   3  -2    0.50    5.60
 -19   3  -2   -1.60    4.30
 -19  -3  -2    7.40    4.10
  19   3  -2   -0.90    2.90
 -19   3   2   -1.30    3.90
 -19  -3  -2    0.00    5.60
 -19   3   2    0.50    5.20
 -19   4  -2    0.60    5.20
 -19   4  -2   10.80    4.30
 -19  -4   2   12.10    5.00
 -19  -4  -2   10.20    5.80
 -19   4   2    7.10    4.10
 -19   4   2    6.20    6.00
 -19  -5   2    6.50    4.90
 -19   5  -2   15.80    4.60
 -19   5  -2    7.20    5.50
 -19   5   2    9.90    4.50
 -19  -5  -2   12.40    5.90
 -19   5   2   12.00    5.50
   0   0  -3    1.80    0.60
   0   0  -3    1.60    0.70
   0   0   3    1.90    0.60
   0   0   3    1.50    0.60
   0   1  -3    1.60    0.40
   0  -1   3    1.20    0.40
   0   1  -3    1.10    0.60
   0  -1  -3    0.60    0.70
   0  -1   3    1.50    0.60
   0   3  -3    0.90    0.90
   0   3   3    0.20    1.20
   0  -3   3    0.60    0.80
   0  -3  -3   -1.20    1.10
   0  -4   3 3383.56  193.18
   0   4  -3 2725.43  191.98
   0   4   3 3130.09  193.28
   0  -4  -3 3291.77  193.68
   0   5  -3   -1.00    1.10
   0   5   3   -1.80    1.50
   0  -5  -3   -3.10    1.40
   0   6   3  534.65   32.40
   0   6  -3  524.65   32.30
   0  -6  -3  539.75   32.50
   0   7  -3   -1.70    1.80
   0   8   3 2121.79  154.88
   0  -8  -3 2602.34  157.88
   0   8  -3 2310.57  155.18
   0  -8   3 2684.53  157.48
   0   9   3   -5.40    2.10
   0   9  -3   -2.40    2.10
   0  10  -3   34.70    4.30
   0  10  -3   24.80    3.20
   0 -10  -3    9.10    3.20
   0  10   3   16.80    2.60
   0  12  -3  658.83   39.50
   0  12   3  623.94   39.60
   0  12  -3  662.03   39.60
   0  13  -3   -1.90    2.80
   0  14  -3   47.50    5.80
   0  14  -3   35.20    4.70
   0  15  -3   -4.90    3.20
   0  15  -3   -4.30    2.60
   0  16  -3    0.90    6.40
   0  16  -3    6.50    3.30
   0  17  -3  -10.70    4.10
   0  18  -3   31.00    4.90
   0  19  -3    0.70    4.30
   0  19   3   -1.60    4.50
   1   0   3   -0.20    0.60
  -1   0   3   -0.40    0.50
  -1   0  -3   -0.30    0.60
  -1   0  -3   -0.90    0.70
   1  -1  -3 2645.64  138.99
   1   1   3 2371.46  139.99
  -1   1  -3 2042.00  139.29
  -1  -1  -3 2031.50  139.59
   1   1  -3 2342.37  137.99
   1  -2  -3   40.10    3.50
  -1   2  -3   48.50    3.40
  -1  -2   3   57.39    3.20
   1   2  -3   49.10    3.20
   1  -2   3   52.89    3.30
  -1  -2  -3   46.60    3.50
  -1   3  -3   24.80    2.40
   1   3   3   28.70    2.30
   1  -3  -3   23.60    2.50
   1   3  -3   26.60    1.70
   1   3  -3   26.20    2.00
  -1  -3  -3   25.90    2.40
   1  -3   3   20.20    2.10
  -1   3   3   25.60    2.30
   1   4   3   39.70    3.20
   1  -4  -3   36.60    3.50
  -1   4  -3   46.10    3.20
   1   4  -3   42.70    3.00
  -1   4   3   37.50    3.30
  -1  -4  -3   43.80    3.40
   1  -4   3   45.10    3.10
   1  -5  -3  346.47   21.00
  -1   5  -3  349.07   20.90
   1   5   3  349.17   20.90
   1  -5   3  326.07   20.80
   1   5  -3  326.77   20.80
  -1  -5  -3  358.76   21.00
   1   5  -3  347.87   20.70
  -1   5   3  334.37   20.90
   1   6   3   -3.40    1.70
  -1   6  -3   -2.00    1.40
  -1   6   3   -3.80    1.50
   1   6  -3   -1.30    1.40
   1   6  -3   -2.20    1.00
  -1   7  -3  335.57   19.70
   1  -7  -3  299.97   20.00
   1   7   3  321.77   19.80
  -1   7  -3  321.57   19.60
   1   7  -3  335.77   19.50
  -1   7   3  316.47   19.80
  -1  -7  -3  297.27   19.80
   1   7  -3  332.87   19.70
  -1   8  -3   17.60    2.10
  -1   8  -3   18.30    2.40
   1   8   3   15.40    2.50
   1   8  -3   18.80    2.10
  -1   8   3   18.70    2.50
   1   8  -3   16.60    2.40
   1   9   3  713.73   42.70
  -1   9  -3  699.03   42.50
   1   9  -3  724.33   42.40
  -1   9   3  715.33   42.70
   1   9  -3  657.13   42.60
   1  10   3   30.80    3.10
  -1  10  -3   25.50    3.50
  -1  10  -3   23.00    3.20
   1  10  -3   24.30    3.00
   1  10  -3   23.00    3.20
  -1 -10  -3   22.10    3.50
  -1  10   3   25.90    3.80
  -1  11  -3    9.80    2.90
  -1  11  -3    6.20    2.20
   1  11  -3   10.60    2.40
  -1  11   3    3.30    2.40
   1  11  -3    4.90    2.10
  -1 -11  -3    4.90    3.10
  -1  12  -3   23.20    3.20
   1  12   3   15.40    3.00
  -1  12  -3   17.50    2.70
  -1 -12  -3    9.60    3.70
  -1  12   3   16.70    3.20
   1  12  -3   16.40    3.30
   1  12  -3   17.00    2.70
  -1  13  -3  214.88   14.40
  -1  13  -3  222.88   14.80
   1  13   3  230.18   16.40
  -1 -13  -3  213.38   15.20
   1  13  -3  213.68   14.40
   1  13  -3  247.38   14.70
  -1  14  -3    6.50    3.40
  -1  14  -3   10.60    2.90
   1  14  -3    6.60    3.60
   1  14  -3    7.00    2.80
  -1  15  -3   47.70    5.50
  -1  15  -3   47.60    6.20
   1  15  -3   34.40    4.60
   1  15  -3   40.50    5.40
  -1  16  -3   -2.70    3.70
   1  16  -3   -1.90    2.80
   1  16  -3   -0.90    3.50
  -1  17  -3   -0.70    3.80
   1  17  -3    2.50    4.30
  -1  18  -3    1.10    4.00
  -1  18   3   -0.40    4.90
   1  18  -3   -2.30    3.90
  -1  19  -3   24.30    5.10
   1  19  -3   29.00    5.00
  -1  19   3   29.30    5.80
  -2   0  -3    1.00    0.80
  -2   0  -3    0.50    0.90
  -2   1  -3  868.81   58.79
  -2   1   3 1086.29   57.89
   2   1  -3  806.02   56.79
   2  -2  -3  681.03   45.30
  -2   2  -3  681.13   46.20
   2   2   3  697.63   46.60
   2   2  -3  609.24   47.60
  -2  -2  -3  718.83   46.80
   2  -2   3  720.03   46.70
  -2   2   3  781.92   45.90
   2   3   3    7.60    1.30
  -2   3  -3    7.90    1.20
  -2   3   3    7.50    1.40
   2   3  -3    9.10    1.20
  -2  -3  -3    9.10    1.30
   2  -3   3    8.60    1.20
   2   4   3  580.94   40.10
  -2   4  -3  470.35   38.60
  -2   4   3  593.44   39.70
   2  -4   3  637.54   40.20
   2   4  -3  499.85   37.70
  -2   5  -3   -0.90    1.30
  -2  -5   3   -1.50    0.90
   2   5   3   -2.90    1.30
  -2  -5  -3   -3.90    1.50
   2   5  -3    0.00    1.00
   2   5  -3    0.10    0.80
   2  -5   3   -2.20    1.20
  -2   6  -3  885.01   62.19
   2   6   3  844.82   62.09
  -2  -6   3  897.71   61.99
   2  -6   3  963.10   62.79
  -2   6   3  814.92   61.79
   2   6  -3  891.11   61.09
  -2  -6  -3  963.00   63.49
   2   7   3  465.25   27.10
  -2  -7   3  473.55   26.90
   2   7  -3  417.56   26.90
  -2   7   3  426.86   27.10
  -2  -7  -3  417.56   27.10
   2   7  -3  457.15   26.80
  -2   8  -3  170.48   11.60
   2   8   3  184.98   11.40
  -2   8  -3  173.08   11.30
  -2  -8   3  177.18   11.30
  -2  -8  -3  157.28   11.70
   2   8  -3  174.08   11.20
   2   8  -3  183.78   11.00
  -2   8   3  190.48   11.50
  -2  -9   3    3.00    2.20
  -2   9  -3   14.20    2.10
   2   9   3    8.90    2.50
  -2   9  -3    8.50    2.30
  -2   9   3    7.80    2.30
   2   9  -3   10.40    1.80
  -2  -9  -3    0.20    2.80
   2  10   3  176.88   11.70
  -2  10  -3  180.98   11.40
  -2  10  -3  153.58   11.60
   2  10  -3  185.28   11.30
  -2  10   3  180.68   11.60
  -2 -10  -3  175.88   12.10
  -2  11  -3   33.10    4.20
  -2  11  -3   36.60    4.70
  -2  11   3   42.50    4.00
   2  11  -3   31.00    4.30
  -2 -11  -3   31.50    4.10
   2  11  -3   29.50    3.80
  -2  12  -3  204.58   13.50
   2  12   3  206.78   13.60
  -2  12  -3  206.58   13.70
   2  12  -3  202.18   13.50
  -2 -12  -3  222.28   14.10
  -2  12   3  206.68   13.60
   2  12  -3  204.48   13.30
  -2  13  -3   74.89    7.00
  -2  13  -3   70.79    6.40
  -2 -13  -3   69.49    8.20
   2  13  -3   74.59    6.10
   2  13  -3   90.89    7.20
  -2  14  -3    4.30    2.70
  -2  14  -3    1.00    3.20
   2  14  -3    0.90    3.00
   2  14  -3   -0.10    2.50
  -2 -14  -3    0.50    3.90
  -2  15  -3   32.10    4.30
  -2  15  -3   24.30    3.40
   2  15  -3   23.10    3.30
  -2 -15  -3   21.50    5.30
   2  15  -3   21.50    4.00
  -2  16  -3   56.99    7.00
  -2  16   3   54.09    7.40
   2  16  -3   56.49    7.60
   2  16  -3   47.70    5.80
  -2  17  -3   37.40    5.10
   2  17  -3   46.10    5.40
  -2  17   3   29.20    5.10
  -2  18  -3   11.00    4.80
   2  18  -3    7.50    4.60
  -2  18   3    7.20    4.60
  -2  19  -3   -3.40    4.40
  -2  19   3    2.40    4.70
   2  19  -3   -2.20    4.20
  -3   0  -3    0.50    1.00
  -3   0  -3   -0.60    1.00
   3   0   3   -0.40    0.90
  -3   1  -3  111.69    7.20
   3   1   3  112.59    7.20
   3   1   3  123.79    7.30
  -3   1  -3  114.29    7.30
  -3  -1  -3  107.29    7.20
   3  -1   3  118.79    7.30
  -3  -1  -3  116.59    7.30
   3  -2  -3  369.46   28.00
  -3   2  -3  409.86   32.00
   3   2   3  406.36   30.10
  -3  -2   3  390.26   27.90
  -3   2   3  420.06   28.60
   3  -2   3  472.85   30.80
   3   2  -3  369.96   27.60
  -3   3  -3 2463.15  180.08
   3   3   3 2740.33  181.18
  -3  -3   3 3379.86  180.38
   3   3  -3 2779.52  179.18
  -3   3   3 3209.18  180.88
   3  -3   3 2951.30  181.08
  -3   4  -3   -0.60    1.30
  -3  -4   3    0.10    0.80
   3  -4   3   -0.90    1.30
  -3  -4  -3    0.50    1.30
  -3   4   3   -1.50    1.30
   3   4  -3    1.00    0.70
  -3  -5   3   12.10    1.70
  -3   5  -3   11.00    1.90
   3   5   3   12.10    1.90
   3   5  -3   13.70    1.70
   3  -5   3   11.90    1.70
  -3  -5  -3   10.70    1.90
  -3   5   3   13.40    2.00
  -3   6  -3   27.40    3.40
  -3  -6   3   24.50    2.50
   3   6   3   19.50    2.40
  -3  -6  -3   17.60    2.50
   3   6  -3   28.00    2.30
   3  -6   3   25.60    3.00
  -3   6   3   15.90    2.50
  -3   7  -3  682.23   43.00
   3   7   3  735.33   43.00
  -3  -7  -3  675.23   43.10
  -3   7   3  741.93   43.10
   3   8   3  190.48   12.30
  -3  -8   3  196.98   12.10
  -3  -8  -3  163.38   12.70
  -3   8   3  204.58   12.40
   3   8  -3  198.68   12.00
  -3  -9   3  525.75   30.80
   3   9   3  523.75   31.00
  -3   9  -3  474.45   31.00
  -3   9  -3  475.25   30.90
   3   9  -3  539.25   30.70
  -3   9   3  495.65   31.00
  -3  -9  -3  503.65   31.00
  -3  10  -3   20.80    3.00
  -3  10  -3   22.40    2.80
   3  10   3   22.70    2.90
  -3 -10   3   13.60    2.80
  -3 -10  -3   12.70    3.40
   3  10  -3   21.50    2.50
  -3  10   3   24.00    3.10
   3  11   3   46.10    5.50
  -3 -11   3   42.20    5.50
  -3  11  -3   54.99    5.10
  -3  11  -3   55.09    5.60
   3  11  -3   53.09    4.60
  -3  11   3   53.29    5.20
  -3 -11  -3   46.60    5.70
  -3  12  -3    0.10    2.20
   3  12   3   -2.70    2.80
  -3  12  -3   -4.20    2.80
   3  12  -3   -3.40    2.10
  -3  12   3    0.50    2.60
  -3 -12  -3   -3.80    3.20
   3  12  -3   -3.90    2.60
  -3  13  -3  139.89   10.20
  -3  13  -3  135.79    9.50
  -3 -13  -3  149.49   10.50
   3  13  -3  132.79    9.80
   3  13  -3  133.89    9.50
  -3  14  -3    9.40    3.50
  -3  14  -3   11.30    2.60
  -3 -14  -3    8.10    4.40
  -3  14   3    5.10    3.50
   3  14  -3    1.90    2.70
   3  14  -3    7.60    3.10
  -3  15  -3   83.99    7.90
  -3 -15  -3   78.89    8.50
   3  15  -3   78.19    7.00
  -3  15   3   88.89    8.90
   3  15  -3   90.99    8.20
  -3  16  -3   10.50    4.00
  -3 -16  -3   11.00    4.80
  -3  16   3    7.30    4.10
   3  16  -3   12.40    4.10
   3  16  -3    7.40    3.20
  -3  17  -3    4.00    4.10
  -3  17   3    2.70    4.30
   3  17  -3    5.20    4.30
  -3  18  -3   -5.10    4.60
   3  18  -3   -3.20    4.40
  -3  18   3   -0.30    4.50
  -3  19  -3   10.10    4.90
  -3  19   3   16.10    5.20
   3  19  -3   23.20    5.20
  -4   0   3    0.50    0.50
  -4   0  -3   -0.40    1.10
   4   0   3   -2.10    1.00
  -4   0  -3   -0.90    1.10
   4   0   3   -0.60    1.00
  -4  -1   3  469.05   29.40
  -4   1  -3  367.46   30.80
   4  -1  -3  385.46   28.70
   4   1  -3  345.57   28.20
   4  -1   3  414.96   30.90
  -4   1   3  452.65   29.50
   4  -2  -3 1400.86   83.99
   4   2   3 1251.97   85.59
  -4   2  -3 1180.78   84.89
   4   2   3 1438.96   86.49
   4  -2   3 1414.66   85.79
   4   2  -3 1278.27   83.29
  -4   2   3 1352.56   84.19
   4   2  -3 1192.38   83.19
  -4   3  -3 2625.04  175.48
   4   3   3 2610.24  172.78
   4   3  -3 2948.21  170.98
   4  -3   3 2948.30  172.98
  -4   3   3 2651.23  171.28
   4  -4  -3 1760.92  112.79
  -4   4  -3 1644.64  113.49
   4   4   3 1694.13  114.09
   4   4  -3 1735.43  111.99
   4  -4   3 1857.21  114.19
  -4  -4  -3 1833.62  114.59
  -4   4   3 1836.62  113.49
  -4   5  -3  428.36   26.70
   4   5   3  422.26   26.70
  -4  -5   3  463.25   26.40
   4   5   3  447.06   26.70
   4  -5   3  436.06   26.60
  -4  -5  -3  435.76   26.70
   4   5  -3  424.56   26.40
  -4   6  -3  263.27   17.10
   4   6   3  280.77   17.10
  -4  -6   3  289.87   16.80
  -4  -6  -3  262.07   17.10
   4   6  -3  270.47   16.80
   4  -6   3  286.87   17.00
  -4   6   3  265.67   17.20
   4  -7  -3 1700.83  103.29
  -4   7  -3 1492.35  102.89
   4   7   3 1437.16  102.59
   4  -7   3 1673.73  103.59
  -4  -7  -3 1562.44  103.59
   4   7  -3 1383.36  104.19
  -4   7   3 1451.55  102.49
  -4   8  -3  610.34   37.90
  -4  -8   3  659.83   37.70
   4   8   3  642.84   37.90
   4   8  -3  666.03   37.70
  -4   8   3  616.24   38.00
  -4  -8  -3  536.65   38.30
   4   9   3   73.89    6.00
  -4  -9   3   65.79    5.50
  -4  -9  -3   67.49    5.90
   4   9  -3   69.39    5.10
  -4   9   3   69.99    5.80
  -4  10  -3   61.39    5.30
  -4  10  -3   56.69    5.90
   4  10   3   66.99    5.60
  -4 -10   3   54.89    5.20
   4  10  -3   71.09    5.00
  -4  10   3   69.39    6.10
  -4 -10  -3   59.09    5.90
  -4  11  -3  598.74   36.70
  -4  11  -3  576.74   36.60
   4  11   3  601.24   36.60
  -4 -11   3  586.44   36.50
  -4  11   3  613.44   36.70
  -4  11   3  566.34   36.70
  -4 -11  -3  639.64   36.90
   4  11  -3  604.54   36.40
   4  12   3   36.30    5.50
  -4  12  -3   38.10    5.80
  -4 -12   3   25.70    4.00
  -4  12  -3   51.29    5.70
  -4 -12  -3   46.80    6.50
  -4  12   3   56.59    5.80
   4  12  -3   39.70    4.60
  -4  13  -3  229.98   14.90
  -4 -13   3  200.08   14.90
  -4  13  -3  259.37   15.50
   4  13  -3  203.98   14.50
  -4 -13  -3  247.18   15.70
  -4  14  -3   63.59    5.80
  -4  14  -3   61.89    7.40
  -4  14   3   60.99    7.60
   4  14  -3   46.50    6.30
  -4 -14  -3   38.60    5.40
   4  14  -3   47.50    5.60
  -4  15  -3   10.70    4.00
  -4  15   3   10.60    4.10
   4  15  -3   15.50    3.80
  -4 -15  -3   16.50    4.60
   4  15  -3   14.20    3.20
  -4  16  -3    5.70    4.10
  -4 -16  -3    7.00    4.70
  -4  16   3    2.40    4.30
   4  16  -3    4.60    3.00
   4  16  -3    9.40    4.00
  -4  17  -3   70.09    8.20
  -4 -17  -3   80.19    9.60
   4  17  -3   60.49    8.20
  -4  17   3   62.39    8.40
  -4  18  -3   -0.40    4.40
  -4 -18  -3   15.30    5.10
  -4  18   3    5.30    5.10
   4  18  -3    5.40    4.50
  -5   0  -3   -0.30    1.30
  -5   0  -3   -1.90    1.20
   5   0   3   -1.80    1.10
  -5   0   3   -0.80    0.60
  -5  -1   3  533.65   36.00
   5  -1  -3  517.45   35.60
  -5   1  -3  422.26   36.60
   5   1   3  492.55   37.70
  -5   1   3  528.95   36.30
  -5  -1  -3  457.55   37.20
   5   1  -3  451.05   34.90
   5  -1   3  561.44   38.20
   5   2   3  176.58   10.90
  -5  -2   3  179.98   10.80
  -5   2  -3  164.28   11.00
   5  -2   3  163.88   10.90
  -5  -2  -3  176.88   11.00
  -5  -2  -3  168.78   11.00
  -5   2   3  187.58   10.80
   5   3   3 2779.52  180.18
  -5   3  -3 2870.91  180.18
   5   3   3 3042.10  180.98
   5   3  -3 2544.95  177.38
   5  -3   3 3073.79  180.48
  -5   4  -3   94.39    6.80
   5   4   3   98.79    6.70
  -5  -4   3   99.89    6.40
   5   4   3   93.19    6.60
  -5  -4  -3   94.69    6.70
  -5   4   3  102.29    6.60
   5  -4   3   99.29    6.60
  -5  -5   3  113.69    7.00
   5   5   3  104.29    7.40
  -5   5  -3   93.29    7.40
   5   5   3  112.59    7.30
  -5  -5  -3  111.69    7.40
   5   5  -3  113.79    6.90
   5  -5   3  103.69    7.30
  -5   5   3  103.79    7.30
  -5  -6   3   75.89    5.70
   5   6   3   89.49    6.00
  -5   6  -3   70.39    6.20
   5   6   3   79.39    6.10
  -5  -6  -3   78.79    6.10
   5   6  -3   81.19    5.60
   5  -6   3   83.09    6.00
  -5   6   3  105.89    7.90
  -5  -7   3  869.01   49.40
  -5   7  -3  798.52   49.60
   5   7   3  851.81   49.60
  -5   7   3  740.53   49.50
   5   7  -3  830.52   49.40
   5  -7   3  874.31   49.60
  -5  -7  -3  762.92   49.60
  -5  -8   3    5.00    1.80
  -5   8  -3    9.90    2.40
   5   8   3    5.70    2.20
   5  -8   3    8.90    2.10
  -5  -8  -3    1.30    2.40
   5   8  -3    3.60    1.70
  -5   8   3    9.00    2.40
  -5   8   3    9.00    2.40
   5   9   3  594.74   35.30
  -5  -9   3  575.54   35.10
  -5   9  -3  575.34   35.40
  -5  -9  -3  541.15   35.40
  -5   9   3  559.94   35.40
  -5   9   3  621.34   35.90
   5   9  -3  582.04   35.10
   5  10   3   -5.30    2.90
  -5  10  -3   -3.10    2.70
  -5  10   3    2.10    2.50
   5  10  -3   -2.90    1.80
  -5  10   3   -4.40    2.60
  -5  11  -3   12.90    2.70
   5  11   3   10.30    2.80
  -5  11  -3   14.70    3.20
  -5 -11   3    8.20    2.70
  -5  11   3   17.80    3.30
  -5  11   3   11.50    2.90
  -5 -11  -3   10.60    3.20
   5  11  -3    9.60    2.20
  -5  12  -3    6.40    3.20
   5  12   3    1.20    2.70
  -5  12  -3    7.10    2.80
  -5 -12   3   -4.30    3.10
   5  12  -3   -3.20    2.20
  -5 -12  -3    0.10    3.20
  -5  12   3    2.00    3.10
  -5  13  -3  129.29    9.50
  -5 -13   3  119.89    9.70
  -5  13  -3  136.49   10.00
   5  13  -3  117.79    9.10
  -5  13   3  138.99   10.00
  -5 -13  -3  131.49   10.00
  -5  14  -3   -5.90    3.60
  -5 -14   3   -2.80    3.30
  -5 -14  -3   -4.30    3.70
   5  14  -3   -2.10    2.60
  -5  14   3   -1.40    3.60
  -5  15  -3   68.69    7.70
  -5 -15   3   60.09    7.20
  -5 -15  -3   66.79    7.80
   5  15  -3   56.59    6.40
  -5  15   3   64.59    7.80
  -5  16  -3    5.30    4.00
  -5  16   3   -5.30    4.60
   5  16  -3   -6.70    3.70
   5  16  -3   -2.10    3.00
  -5  17  -3   20.40    5.20
  -5 -17  -3   25.50    5.70
  -5  17   3   20.20    4.80
   5  17  -3   16.60    6.30
  -5  18  -3   -0.80    4.60
  -5  18   3   -5.10    4.50
   5  18  -3   -0.70    4.30
  -5 -18  -3   16.90    5.70
  -6   0  -3   -1.70    1.70
   6   0  -3    0.30    0.80
  -6   0   3   -2.30    0.80
   6   0   3   -1.80    1.30
  -6   0  -3   -1.80    1.50
   6   1   3 1056.59   70.29
  -6   1  -3  975.70   69.79
   6  -1  -3  979.70   67.39
  -6  -1   3  998.70   67.89
  -6   1   3 1169.38   69.19
  -6  -1  -3  921.21   69.49
   6  -1   3 1111.49   70.49
   6   1  -3  879.01   66.79
   6   2   3 2229.68  140.39
  -6   2  -3 1842.22  138.69
   6   2  -3 2169.18  137.79
  -6   2   3 2355.36  138.89
   6  -2   3 2277.87  140.09
  -6   3  -3 1578.34  116.09
   6   3   3 1947.71  118.39
   6   3   3 1923.71  123.09
  -6   3   3 1778.92  115.59
   6  -3   3 1945.31  117.79
   6   3  -3 1576.74  114.29
   6   4   3 1140.99   86.59
   6  -4  -3 1278.37   85.39
  -6   4  -3 1186.68   86.69
   6   4   3 1219.88   87.29
  -6   4   3 1349.56   86.39
   6  -4   3 1332.27   87.29
   6   4  -3 1425.86   85.89
   6   5   3   81.99    6.00
  -6   5  -3   73.59    6.20
  -6  -5   3   87.59    5.80
   6   5   3   89.19    6.00
  -6   5   3   81.09    6.00
  -6  -5  -3   81.39    6.50
   6   5  -3   81.19    5.60
   6   5  -3   88.59    5.70
   6  -5   3   81.49    6.00
  -6  -6   3  358.26   20.30
  -6   6  -3  350.26   22.00
   6   6   3  334.77   20.50
   6   6   3  330.17   20.60
   6   6  -3  329.47   20.40
  -6   6   3  301.77   20.50
   6  -6   3  345.07   20.50
  -6  -6  -3  302.37   20.50
  -6  -7   3  759.52   45.80
  -6   7  -3  764.42   46.10
   6   7   3  765.82   46.10
   6   7   3  803.92   46.10
   6  -7   3  782.02   46.00
  -6   7   3  698.43   46.20
   6   7  -3  733.33   45.80
  -6  -8   3  661.43   40.10
   6   8   3  661.23   40.30
  -6   8  -3  655.73   40.30
   6   8   3  681.43   40.30
  -6  -8  -3  662.33   40.40
   6   8  -3  646.14   40.00
  -6  -9   3  104.69    7.70
   6   9   3  111.09    8.10
  -6   9  -3  115.79    8.40
   6   9  -3  122.99    7.70
  -6   9   3  109.99    8.40
  -6   9   3  112.59    8.40
  -6  -9  -3  111.79    8.30
  -6  10  -3    4.80    3.00
  -6 -10   3   -0.90    2.40
   6  10   3    2.50    2.50
  -6  10   3    6.20    2.70
  -6 -10  -3    0.50    2.90
   6  10  -3    1.90    2.00
  -6  10   3   -2.40    2.90
   6  11   3  333.87   21.50
  -6  11  -3  353.06   21.50
  -6 -11   3  307.77   21.10
  -6 -11  -3  377.76   21.80
   6  11  -3  319.37   21.00
  -6  11   3  348.77   21.50
  -6  12  -3  139.49   10.30
  -6  12  -3  139.59    9.70
  -6 -12   3  124.59    9.60
  -6  12   3  147.89   10.20
   6  12  -3  126.69    9.30
  -6 -12  -3  143.49   10.10
  -6 -13   3   13.90    3.60
  -6  13  -3   22.60    4.00
  -6  13   3   25.00    4.00
  -6 -13  -3   18.80    4.00
   6  13  -3   16.10    3.00
  -6  14  -3   44.90    8.30
  -6 -14   3   65.29    6.60
  -6  14   3   52.89    8.40
  -6 -14  -3   58.69    7.10
  -6  15  -3   28.60    5.00
  -6 -15   3   22.10    4.50
  -6 -15  -3   29.10    4.90
   6  15  -3   19.50    3.40
  -6  15   3   17.00    4.70
  -6 -16   3   17.10    4.30
  -6  16  -3    6.90    4.20
  -6 -16  -3    4.10    4.60
  -6  16   3    8.60    4.40
   6  16  -3    1.80    3.00
   6  16  -3    4.50    3.70
  -6  17  -3   19.50    5.00
  -6  17   3   28.20    5.10
  -6 -17  -3   34.40    5.50
   6  17  -3   18.70    6.60
  -6  18  -3    5.00    4.70
   6  18  -3    7.50    4.30
  -6  18   3    9.30    4.70
  -6 -18  -3   23.10    5.80
  -7   0  -3   -4.40    1.70
   7   0   3   -3.30    1.40
   7   0  -3   -1.00    0.90
  -7   0   3   -1.00    1.00
  -7   0  -3   -2.60    1.90
  -7  -1   3  342.27   19.00
   7   1   3  315.87   19.30
   7  -1  -3  325.97   19.00
  -7   1  -3  291.77   19.30
  -7   1  -3  292.67   19.30
   7  -1   3  302.67   19.20
  -7   1   3  325.77   19.00
  -7  -1  -3  296.17   19.30
   7   1  -3  316.47   18.90
  -7  -2   3   66.79    4.90
  -7  -2   3   63.49    4.20
  -7   2  -3   62.59    5.10
  -7   2  -3   59.39    5.00
   7   2   3   58.09    4.90
   7   2   3   55.69    4.90
   7  -2   3   59.39    4.70
  -7  -2  -3   58.59    4.90
   7   2  -3   63.09    4.10
  -7  -2  -3   58.99    5.10
  -7   2   3   66.29    4.60
   7   3   3 1184.78   85.59
   7   3   3 1418.76   87.19
   7  -3  -3 1183.18   82.79
  -7   3  -3 1242.88   85.69
  -7   3   3 1225.78   83.99
   7  -3   3 1392.36   86.29
   7   3  -3 1032.70   81.89
  -7  -4   3   42.00    3.90
   7   4   3   39.40    3.80
   7   4   3   38.00    4.00
   7  -4   3   42.40    4.00
   7   4  -3   45.30    3.10
  -7  -4  -3   38.40    4.20
  -7   4   3   40.10    3.80
  -7  -5   3  254.07   15.20
   7   5   3  251.67   15.30
   7   5   3  247.88   15.40
  -7  -5  -3  231.08   15.50
   7  -5   3  239.88   15.40
   7   5  -3  270.57   15.00
  -7   5   3  215.68   15.30
   7   6   3   26.10    2.90
  -7  -6   3   21.40    2.60
  -7   6  -3   31.30    4.10
   7   6   3   25.00    3.40
  -7  -6  -3   19.00    3.00
   7   6  -3   25.60    3.20
   7  -6   3   32.30    3.50
  -7   6   3   36.30    4.20
   7   6  -3   21.30    2.70
   7   7   3  192.68   11.80
  -7   7  -3  195.18   11.90
   7   7   3  171.88   11.60
  -7  -7   3  160.68   11.40
  -7   7   3  190.08   11.90
   7  -7   3  181.58   11.60
  -7  -7  -3  161.38   11.70
   7   7  -3  176.78   11.40
  -7  -8   3   75.69    6.10
  -7   8  -3   84.29    6.90
   7   8   3   85.19    6.70
   7   8   3   79.79    6.80
  -7   8   3   70.89    6.70
  -7  -8  -3   87.69    8.20
   7  -8   3   85.49    6.50
   7   8  -3   91.39    6.00
  -7   9  -3  552.64   32.40
  -7  -9   3  503.25   32.10
   7   9   3  507.95   32.50
   7   9   3  518.15   32.40
  -7  -9  -3  529.05   32.40
  -7   9   3  540.05   32.60
   7   9  -3  529.45   32.10
  -7  10  -3    8.30    3.10
  -7 -10   3    6.60    2.50
   7  10   3    7.90    2.70
   7  10   3   13.80    3.00
  -7  10   3   12.00    3.10
   7  10  -3    6.80    2.30
  -7 -10  -3    8.00    3.10
  -7  11  -3    1.10    3.30
   7  11   3    2.30    3.00
  -7 -11   3   -1.20    5.00
   7  11  -3   -1.50    2.20
  -7 -11  -3    3.70    3.30
  -7  12  -3   -2.30    3.30
  -7 -12   3   -0.60    2.80
  -7 -12  -3   -2.50    3.80
   7  12  -3    0.70    2.30
  -7  12   3    1.50    3.80
  -7  13  -3   68.79    7.70
  -7 -13   3   72.39    6.80
  -7  13   3   72.79    7.60
   7  13  -3   68.99    6.40
  -7 -13  -3   74.49    7.40
  -7 -14   3   -1.50    3.70
  -7  14  -3    5.70    4.00
  -7  14   3   -4.30    4.00
  -7 -14  -3   -0.40    3.90
   7  14  -3   -3.10    2.80
  -7  15  -3   79.59    8.70
   7  15  -3   75.29    7.30
  -7 -15  -3   89.69    9.10
  -7  15   3   79.19    8.50
  -7 -16   3    3.30    4.20
  -7  16  -3   -1.90    4.30
   7  16  -3    0.30    3.40
  -7  16   3    4.30    4.30
  -7 -16  -3    1.90    4.90
  -7  17  -3    1.60    4.60
  -7 -17  -3   10.30    5.30
  -7  17   3    2.00    4.40
  -7  18  -3    2.20    4.60
  -7 -18  -3   12.60    5.50
  -7  18   3   -6.50    4.70
   7  18  -3    0.90    4.30
   8   0   3   -2.00    1.50
  -8   0  -3   -3.80    1.90
  -8   0   3   -2.80    1.10
   8   0  -3   -1.00    1.00
  -8   0  -3   -2.60    2.00
  -8   1  -3   12.20    2.60
   8  -1  -3   18.50    2.40
  -8  -1   3   16.50    2.20
  -8   1  -3   16.10    2.40
   8  -1   3   21.00    2.80
  -8   1   3   19.30    1.90
  -8  -1  -3   15.50    2.50
  -8  -1  -3   15.30    2.60
  -8  -2   3  648.54   40.50
  -8   2  -3  627.24   40.70
   8   2   3  679.63   40.50
  -8   2  -3  650.23   40.80
   8   2   3  697.93   40.60
  -8  -2  -3  673.03   40.60
  -8   2   3  693.63   40.40
  -8  -2  -3  643.24   40.60
   8  -2   3  706.43   40.60
   8   3   3   25.40    3.30
  -8  -3   3   17.00    2.60
   8   3   3   24.60    2.40
  -8   3  -3   14.20    2.70
   8   3  -3   27.50    2.20
   8  -3   3   27.70    2.60
  -8  -3  -3   16.40    2.80
  -8   3   3   19.40    2.40
  -8  -4   3  406.96   25.00
   8   4   3  422.96   25.10
   8   4   3  425.66   25.00
  -8   4  -3  389.96   25.40
  -8  -4  -3  382.56   25.20
   8  -4   3  440.76   25.10
  -8  -4  -3  367.96   25.10
   8   4  -3  427.66   24.70
  -8   4   3  408.46   25.00
   8   5   3   17.10    2.40
   8   5   3   17.10    2.40
  -8  -5   3    8.30    2.20
  -8   5  -3    8.20    2.50
   8  -5   3   12.60    2.20
  -8  -5  -3   11.40    2.90
   8   5  -3   14.40    1.60
  -8   5   3   14.30    2.40
   8   6   3  165.38   10.40
  -8  -6   3  151.58   10.10
   8   6   3  151.38   10.30
  -8   6  -3  153.48   10.50
   8   6  -3  156.68    9.80
   8  -6   3  152.78   10.20
  -8  -7   3  146.89   11.00
   8   7   3  182.08   11.10
   8   7   3  175.38   11.10
  -8   7  -3  164.78   11.40
  -8  -7  -3  170.08   12.70
  -8   7   3  161.98   11.50
   8  -7   3  170.28   11.20
   8   7  -3  173.88   10.90
  -8  -8   3  149.09   10.90
  -8   8  -3  171.38   11.40
   8   8   3  173.48   11.30
   8   8   3  170.48   11.10
   8   8  -3  167.18   10.70
  -8  -8  -3  163.88   11.30
  -8   8   3  166.28   11.30
   8  -8   3  159.68   11.10
   8   8  -3  168.28   10.80
  -8   9  -3    1.70    3.00
  -8  -9   3   -0.20    2.30
   8   9   3    2.30    2.80
  -8  -9  -3    0.50    3.00
  -8   9   3    4.10    2.90
   8   9  -3    5.20    2.10
   8  -9   3    1.40    3.70
   8  10   3    1.90    3.00
   8  10   3    7.80    2.90
  -8  10  -3   11.10    3.30
   8  10  -3    3.60    2.30
  -8  10   3   10.30    3.20
  -8 -10  -3    6.20    3.20
   8  11   3   11.20    2.90
  -8 -11   3    5.00    2.90
  -8  11  -3   -0.60    3.40
  -8 -11  -3    8.50    3.50
  -8  11   3    2.80    3.30
   8  11  -3    8.70    2.50
  -8 -12   3   89.19    7.70
  -8  12  -3   92.79    8.50
  -8 -12  -3  103.99    8.30
   8  12  -3   91.79    7.50
  -8  12   3   96.89    8.40
  -8  13  -3   25.00    4.60
  -8 -13   3   28.20    4.00
  -8 -13  -3   31.00    4.70
  -8  14  -3    4.10    4.50
  -8 -14   3    5.00    3.60
  -8 -14  -3    7.80    4.60
   8  14  -3   -2.10    2.80
  -8 -15   3   -3.20    3.80
  -8  15  -3   -8.30    3.90
  -8  15   3   -4.90    4.10
  -8 -15  -3   -7.60    7.30
   8  15  -3   -4.20    3.10
  -8  16  -3   21.80    4.90
  -8  16   3   32.50    5.40
  -8  17  -3   10.50    5.20
  -8 -17   3   18.60    4.80
  -8  17   3    3.60    4.80
  -8 -17  -3   16.60    5.50
   9   0   3   -4.10    1.70
   9   0  -3   -0.20    1.20
  -9   1  -3  344.77   22.60
   9  -1  -3  380.36   22.30
  -9   1  -3  360.66   22.80
   9   1   3  373.96   22.60
   9   1  -3  377.06   22.20
  -9  -1  -3  369.96   22.70
  -9   1   3  373.66   22.40
   9  -1   3  373.86   22.60
  -9  -1  -3  341.27   22.70
   9  -2  -3   19.60    2.60
  -9   2  -3    7.90    2.70
  -9  -2   3    9.50    2.30
  -9   2  -3    9.80    2.70
  -9  -2   3   17.00    1.70
   9   2   3   16.30    2.30
   9  -2   3   13.30    2.20
  -9   2   3   15.00    2.00
  -9  -2  -3   10.50    2.60
   9   2  -3   14.30    1.50
  -9  -2  -3    7.00    2.20
  -9  -3   3 1319.67   80.69
  -9   3  -3 1380.06   80.89
  -9  -3  -3 1319.17   80.79
   9   4   3  131.89    8.40
  -9  -4   3  117.09    8.20
   9   4   3  125.19    8.20
   9   4  -3  123.09    7.70
  -9  -4  -3  117.99    8.60
  -9   4   3  117.99    8.30
  -9  -4  -3  100.99    8.70
   9  -4   3  129.29    8.30
   9   5   3  137.49    9.50
   9   5   3  147.49    9.50
  -9   5  -3  135.09    9.70
  -9  -5   3  141.39    9.50
  -9   5   3  131.39    9.50
   9  -5   3  137.89    9.40
  -9  -5  -3  143.59    9.70
   9   5  -3  144.09    8.90
  -9  -6   3   49.20    4.90
   9   6   3   56.69    5.00
  -9   6  -3   44.70    4.60
   9   6   3   55.99    5.50
   9  -6   3   48.00    4.80
  -9  -6  -3   54.89    5.30
  -9   6   3   44.60    5.00
   9   7   3  467.45   29.80
  -9   7  -3  492.65   30.00
   9   7   3  488.85   29.80
  -9  -7   3  435.56   29.70
  -9   7   3  510.75   29.90
   9   7  -3  493.75   29.50
  -9  -7  -3  514.15   30.10
   9  -7   3  474.95   29.80
  -9   8  -3   16.50    3.30
   9   8   3   12.10    2.80
  -9  -8   3   10.90    2.80
   9   8   3   15.30    2.90
   9   8  -3   17.70    2.60
  -9  -8  -3   13.20    3.60
   9   8  -3   16.70    2.20
  -9   8   3   16.90    3.40
   9  -8   3   11.70    2.80
  -9  -9   3  126.89    9.60
   9   9   3  138.49    9.80
  -9   9  -3  147.39   10.40
   9   9   3  130.99   10.10
  -9   9   3  147.89   10.10
  -9  -9  -3  143.39   10.10
   9   9  -3  144.09    9.40
   9   9  -3  138.19    9.60
  -9  10  -3    2.70    3.40
  -9 -10   3    3.10    2.80
   9  10   3    4.90    2.90
   9  10  -3    2.90    2.50
   9  10  -3    4.50    2.30
  -9  10   3    0.80    3.20
  -9 -10  -3    6.10    3.30
  -9  11  -3    1.70    3.50
  -9 -11   3   -4.90    3.00
   9  11  -3   -4.00    2.40
  -9  11   3   -4.90    3.30
  -9 -11  -3   -3.20    3.80
   9  11  -3    4.30    2.50
  -9  12  -3   -1.60    4.10
  -9 -12   3   -1.00    3.00
   9  12  -3   -4.30    5.00
  -9 -12  -3   -3.00    3.60
  -9  12   3   -5.60    3.50
  -9  13  -3  132.49   10.50
  -9 -13   3  125.39    9.60
  -9 -13  -3  138.29   10.90
   9  13  -3  111.59    9.20
  -9 -14   3    2.10    3.40
  -9  14  -3   -6.30    4.10
  -9  14   3   -6.20    4.00
  -9 -14  -3   -0.90    4.70
   9  14  -3   -2.70    2.80
  -9  15  -3   14.20    4.70
  -9 -15   3   19.20    4.40
  -9  15   3   13.50    4.60
  -9 -15  -3   21.10    4.80
  -9 -16   3    1.80    4.10
  -9  16  -3    1.50    4.40
  -9 -16  -3    5.00    4.50
  -9  16   3    0.30    4.50
  -9  17  -3   -1.90    4.70
  -9 -17   3   18.70    4.60
  -9  17   3   -0.50    8.50
  -9 -17  -3   11.70    5.40
 -10   0  -3   -2.50    2.30
 -10   0  -3   -4.10    2.50
  10   0  -3    0.20    1.50
  10   0   3   -1.00    1.70
 -10   0   3   -1.40    1.50
  10   1   3    3.70    1.80
 -10  -1   3    1.00    2.30
 -10   1  -3    0.70    2.20
 -10  -1   3    2.80    1.50
 -10   1  -3   -1.10    2.50
 -10   1   3   -2.40    1.70
 -10  -1  -3    0.80    2.60
  10   1  -3    4.50    1.30
  10  -1   3    3.70    2.00
  10  -2  -3  826.62   47.80
 -10  -2   3  733.33   48.80
 -10   2  -3  743.23   48.00
  10   2   3  826.42   48.00
 -10   2  -3  776.72   48.10
 -10  -2   3  870.21   47.70
 -10   2   3  740.33   47.80
  10  -2   3  764.82   47.90
  10   2  -3  773.52   47.60
 -10  -2  -3  895.21   49.30
 -10  -2  -3  758.82   48.10
  10   3   3   14.60    2.20
 -10   3  -3    8.80    2.60
 -10   3  -3   10.00    2.90
 -10  -3  -3   10.50    2.90
 -10   3   3    9.30    2.20
  10   3  -3   13.50    1.60
  10  -3   3   16.10    2.30
  10   4   3  243.78   14.50
 -10   4  -3  207.88   15.00
  10   4   3  223.98   15.00
 -10  -4   3  255.17   16.40
 -10  -4  -3  200.88   14.60
 -10  -4  -3  227.68   14.80
  10  -4   3  238.98   14.60
 -10   4   3  214.98   14.50
  10   4  -3  235.08   14.00
  10   5   3   -3.80    2.50
  10  -5   3   -3.00    2.10
  10   5  -3   -3.10    1.30
 -10  -6   3  414.16   28.30
 -10   6  -3  483.15   28.70
  10   6   3  472.15   28.50
  10   6   3  462.35   28.30
 -10  -6  -3  483.15   28.50
  10   6  -3  437.86   28.00
  10  -6   3  453.25   28.30
 -10   6   3  473.65   28.40
  10   7   3   28.10    3.40
 -10  -7   3   17.10    3.30
  10   7   3   26.70    3.10
  10  -7   3   27.50    3.20
 -10  -7  -3   28.80    3.80
  10   7  -3   27.20    3.40
 -10   7   3   24.70    3.40
 -10   8  -3  442.56   25.80
  10   8   3  387.56   25.50
  10   8   3  406.36   25.60
 -10  -8   3  392.96   25.40
 -10  -8  -3  426.56   25.70
 -10   8   3  419.16   25.60
  10   8  -3  401.76   25.10
  10   9   3    3.00    2.40
 -10  -9   3   -1.40    2.80
 -10   9  -3    3.40    3.40
  10   9  -3    0.90    2.50
 -10  -9  -3    3.40    3.30
  10   9  -3   -0.50    2.00
 -10   9   3    0.90    3.20
  10  10   3    0.50    2.50
 -10  10  -3   -4.50    3.50
 -10 -10   3   -1.90    2.90
 -10  10   3   -1.40    3.70
  10  10  -3   -3.40    2.40
  10  10  -3   -3.50    2.10
 -10 -10  -3   -4.50    3.70
 -10  11  -3   -5.10    3.60
 -10 -11   3   -5.80    3.00
  10  11  -3    0.30    2.40
 -10  11   3   -8.20    3.50
 -10 -11  -3   -3.80    3.60
  10  11  -3   -0.70    3.00
 -10 -12   3  162.78   11.90
 -10  12  -3  167.48   12.80
 -10 -12  -3  190.58   13.00
 -10  12   3  169.98   13.20
  10  12  -3  150.28   11.60
  10  12  -3  183.78   11.80
 -10  13  -3  -11.20    4.10
 -10 -13   3   -0.90    3.50
 -10 -13  -3   -4.30    4.10
  10  13  -3   -4.60    2.80
 -10  13   3   -8.30    3.90
  10  13  -3   11.50    3.00
 -10  14  -3   13.50    5.00
 -10 -14   3   11.50    3.90
 -10 -14  -3   13.70    5.10
 -10  14   3    9.80    4.40
 -10 -15   3    0.30    4.00
 -10  15  -3   -0.30    4.30
 -10 -15  -3    1.60    4.90
 -10  15   3   -0.90    4.40
 -10 -16   3   27.50    4.80
 -10  16  -3   13.80    5.00
 -10 -16  -3   23.00    5.40
 -10  16   3   17.90    5.20
 -11   0  -3   -6.80    2.70
  11   1   3  434.16   27.50
 -11   1  -3  458.05   27.80
 -11  -1   3  418.16   27.30
 -11   1  -3  429.66   27.70
  11  -1  -3  462.25   27.30
 -11  -1   3  426.26   27.70
 -11  -1  -3  442.76   27.70
 -11  -1  -3  470.45   27.80
 -11   1   3  497.75   27.40
  11  -1   3  443.56   27.50
 -11   2  -3    2.20    2.90
 -11   2  -3    7.30    3.10
  11   2   3    8.90    2.40
  11  -2  -3   10.30    2.00
 -11  -2   3    6.40    1.90
 -11  -2   3    9.50    2.70
  11   2  -3    7.40    1.60
 -11   2   3    9.60    2.10
  11  -2   3    5.70    2.20
 -11  -2  -3    4.80    2.80
 -11  -2  -3   11.60    3.10
 -11   3  -3  593.14   34.60
  11   3   3  583.14   34.20
 -11  -3   3  534.35   34.30
 -11   3  -3  576.24   34.50
 -11  -3  -3  559.94   34.40
  11   3  -3  546.85   33.80
  11  -3   3  513.35   35.30
 -11  -3  -3  595.24   34.50
 -11   3   3  532.65   34.10
 -11  -4   3    2.20    2.80
 -11   4  -3    1.10    2.60
  11   4   3   -0.80    2.00
 -11  -4  -3   -7.70    2.80
 -11   4   3   -6.40    4.40
  11   4  -3    2.40    1.40
  11  -4   3    2.90    2.20
 -11  -4  -3    0.60    2.80
  11   5   3   54.19    5.60
  11   5   3   54.09    5.20
 -11  -5   3   55.89    6.00
 -11   5  -3   61.09    6.10
  11  -5   3   57.19    5.40
 -11  -5  -3   67.29    6.80
  11   5  -3   61.79    4.70
 -11   5   3   52.89    5.80
 -11   6  -3   44.30    5.80
 -11  -6   3   44.10    5.60
  11   6   3   48.70    5.20
  11   6   3   38.90    5.20
 -11   6   3   53.39    5.70
 -11  -6  -3   58.09    5.80
  11  -6   3   42.30    5.00
  11   7   3  190.38   12.70
 -11  -7   3  187.88   12.90
 -11   7  -3  204.68   13.30
  11   7  -3  184.68   12.30
 -11  -7  -3  201.48   13.30
 -11   7   3  198.98   13.00
 -11  -8   3    0.10    2.90
  11   8   3   -1.60    2.60
 -11   8  -3   -1.60    3.30
 -11   8   3   -0.90    3.40
 -11  -8  -3    1.00    3.40
  11   8  -3   -2.60    1.80
 -11   9  -3  165.58   12.10
 -11  -9   3  151.68   11.30
  11   9   3  159.08   11.20
 -11   9   3  163.08   11.80
 -11  -9  -3  170.48   11.50
  11   9  -3  147.89   10.50
 -11 -10   3   -3.10    3.20
 -11  10  -3   -0.60    6.20
  11  10  -3    0.60    2.20
 -11 -10  -3   -0.30    3.60
 -11  10   3   -3.10    3.40
 -11 -11   3    3.30    3.60
 -11  11  -3    2.00    4.00
  11  11  -3    8.00    3.00
 -11  11   3   10.80    3.90
 -11 -11  -3    4.40    4.00
  11  11  -3    3.70    2.50
 -11  12  -3   -3.80    4.20
 -11 -12   3   -2.50    3.50
  11  12  -3    1.40    3.10
  11  12  -3    1.80    2.90
 -11  12   3    0.10    4.10
 -11 -12  -3   -3.80    4.50
 -11 -13   3   76.39    7.40
 -11  13  -3   75.79    8.40
 -11  13   3   63.69    8.20
  11  13  -3   59.79    6.80
 -11 -13  -3   68.49    7.80
 -11  14  -3    5.00    4.50
 -11 -14   3    3.10    4.00
 -11  14   3    3.50    4.90
 -11 -14  -3    8.60    4.60
 -11 -15   3   19.00    4.30
 -11  15  -3   12.80    5.00
 -11 -15  -3   24.50    5.60
 -11  15   3   10.70    5.40
 -11  16  -3    3.90    4.80
 -11  16   3    0.70    4.80
  12   0   3    1.50    2.00
 -12   0   3    0.40    2.00
 -12   0  -3    0.50    2.80
 -12   0   3   -3.40    2.90
 -12   0  -3   -0.50    2.90
  12   0  -3   -0.90    1.70
 -12   1  -3   35.90    4.20
 -12  -1   3   34.40    5.00
  12   1   3   34.60    4.50
 -12   1  -3   30.40    3.60
  12  -1  -3   28.50    3.00
 -12  -1   3   33.20    4.00
 -12   1   3   24.70    3.10
 -12  -1  -3   40.80    5.30
  12   1  -3   35.40    3.60
 -12  -1  -3   28.70    3.60
 -12   2  -3  105.89    8.80
 -12  -2   3  113.89    7.60
  12   2   3  108.19    8.10
  12  -2  -3  102.49    7.70
 -12  -2   3  115.19    8.40
 -12   2  -3  116.29    8.30
  12  -2   3  111.39    7.90
 -12  -2  -3  111.29    8.30
  12   2  -3  116.49    7.40
 -12  -2  -3  115.39    8.70
 -12   2   3   99.29    8.00
 -12   3  -3   34.10    3.70
 -12  -3   3   32.50    4.00
  12  -3  -3   27.40    3.00
 -12   3  -3   26.90    4.40
  12   3   3   31.80    3.40
  12   3  -3   29.10    4.00
 -12  -3  -3   23.10    3.80
  12  -3   3   33.00    3.50
 -12   3   3   19.90    3.40
 -12  -3  -3   35.80    4.50
 -12  -4   3    2.10    2.80
 -12   4  -3    1.80    2.90
  12   4   3    1.40    2.40
 -12   4  -3   -1.80    3.30
 -12   4   3    0.20    2.60
  12   4  -3    4.70    2.60
  12  -4   3    3.50    2.30
 -12  -4  -3   -3.90    3.10
 -12  -5   3   18.30    3.60
 -12   5  -3   14.50    3.40
  12  -5   3   13.30    3.20
  12   5  -3   18.00    2.10
 -12  -5  -3   22.00    3.80
 -12   5   3   11.60    3.10
 -12   6  -3   71.99    6.80
  12   6   3   66.89    5.70
 -12  -6   3   63.39    6.00
  12   6  -3   56.49    4.90
 -12   6   3   56.79    6.10
 -12  -6  -3   70.09    6.80
  12   7   3   87.19    7.30
 -12  -7   3   96.39    7.60
 -12   7  -3   87.79    8.00
 -12  -7  -3   83.59    8.40
  12   7  -3   86.49    6.30
 -12   7   3   78.49    7.90
 -12  -8   3   16.80    3.50
 -12   8  -3   16.40    4.30
  12   8   3   17.70    3.20
 -12   8   3   13.00    3.50
 -12  -8  -3   19.50    4.10
  12   8  -3   16.30    2.40
 -12   9  -3    0.50    3.70
 -12  -9   3   -1.00    3.30
 -12  -9  -3   -2.30    3.60
 -12   9   3   -0.60    3.40
  12   9  -3   -1.80    2.10
 -12 -10   3   82.29    7.40
 -12  10  -3   73.19    9.00
 -12  10   3   71.59    7.80
 -12 -10  -3   78.49    7.90
  12  10  -3   63.19    6.40
 -12 -11   3   75.79    7.20
 -12  11  -3   57.89    8.10
 -12 -11  -3   63.39    7.60
  12  11  -3   60.59    6.10
 -12  12  -3   12.00    5.60
 -12 -12   3   24.20    4.40
 -12 -12  -3   19.30    4.70
 -12  12   3   16.00    4.60
 -12 -13   3   18.10    4.60
 -12  13   3   24.00    4.80
  12  13  -3   23.10    3.40
 -12 -13  -3   28.20    5.50
 -12  14  -3   -0.70    5.10
 -12 -14   3    2.60    4.30
 -12  14   3    2.80    5.00
 -12 -14  -3    5.80    4.60
 -12 -15   3   12.20    4.50
 -12  15  -3   -1.60    4.80
 -12  15   3    7.90    5.40
 -12 -15  -3    8.60    5.40
  13   0   3   -2.80    2.10
 -13   0   3   -4.90    2.10
 -13   0   3   -3.30    3.10
 -13   0  -3   -2.60    3.30
 -13   0  -3   -5.40    2.90
 -13   1  -3  108.89    8.50
  13   1   3   93.59    7.60
 -13   1  -3   99.29    8.00
 -13  -1   3   88.99    7.30
 -13  -1   3  103.59    8.10
  13  -1  -3   92.69    7.10
 -13  -1  -3  101.09    8.30
 -13  -1  -3  108.09    8.50
 -13   1   3   89.89    7.50
  13   1  -3  117.59    7.00
  13  -1   3   98.59    7.40
 -13   2  -3    4.60    3.00
 -13  -2   3    2.40    2.20
 -13   2  -3    3.60    3.40
 -13  -2   3    6.40    3.20
  13  -2  -3    0.50    2.20
  13   2   3    3.70    2.50
  13   2  -3    5.30    1.80
 -13   2   3    1.30    2.80
  13  -2   3    7.60    2.30
 -13  -2  -3    0.20    3.10
 -13  -2  -3    4.00    3.50
 -13   3  -3  214.48   13.50
 -13  -3   3  204.68   13.40
 -13   3  -3  209.58   13.90
  13   3   3  201.98   13.20
  13   3  -3  196.18   12.60
 -13   3   3  166.88   13.00
 -13  -3  -3  197.08   13.40
  13  -3   3  185.18   13.30
 -13  -3  -3  227.58   14.10
 -13  -4   3   -6.10    3.10
 -13   4  -3   -7.70    3.40
 -13   4  -3   -0.80    3.60
  13   4   3    0.10    2.40
 -13  -4  -3   -6.20    3.20
  13   4  -3    1.90    1.70
 -13   4   3    3.20    2.80
 -13  -4  -3    2.20    3.50
 -13  -5   3   20.60    3.90
  13   5   3   17.20    2.90
 -13   5  -3   13.10    3.90
 -13  -5  -3   26.20    4.00
 -13   5   3   11.20    3.30
  13   5  -3   15.30    2.10
  13   6   3   -0.40    2.50
 -13  -6   3   -1.20    3.30
 -13   6  -3   -3.20    3.60
 -13   6   3   -2.10    3.10
  13   6  -3    1.20    1.70
 -13  -6  -3   -1.90    3.60
 -13   7  -3   17.90    3.90
  13   7   3   13.40    3.00
 -13  -7   3   12.90    3.60
  13   7  -3   11.40    2.10
 -13  -7  -3   16.70    4.10
 -13   7   3   14.10    3.40
 -13  -8   3    1.60    3.60
 -13   8  -3    1.50    3.80
 -13   8   3    2.10    3.70
  13   8  -3    3.60    2.00
 -13  -8  -3    3.70    4.30
 -13  -9   3  211.58   14.50
 -13   9  -3  244.68   18.30
 -13   9   3  207.88   14.60
 -13  -9  -3  219.28   14.80
  13   9  -3  195.18   13.60
 -13  10  -3   -1.10    4.10
 -13 -10   3   -1.60    3.60
 -13  10   3   -2.10    4.20
  13  10  -3    3.80    2.30
 -13 -11   3   13.70    4.10
 -13  11  -3    8.60    4.50
  13  11  -3    8.30    2.70
 -13  11   3    8.00    4.70
 -13 -11  -3   14.10    4.50
 -13 -12   3    5.60    4.10
 -13  12  -3    2.80    4.50
 -13  12   3    1.70    4.20
 -13 -12  -3    0.40    4.80
 -13 -13   3   13.70    4.40
 -13  13  -3   13.10    5.40
 -13  13   3   15.70    5.20
 -13 -13  -3   18.40    5.40
  13  13  -3   15.60    3.10
 -13 -14   3    7.50    4.40
 -13  14  -3    0.30    4.80
 -13 -14  -3    7.70    4.90
 -13  14   3    9.80    5.20
 -14   0  -3   -1.10    3.30
 -14   0  -3   -2.20    3.60
 -14   0   3   -4.20    2.30
 -14   0   3   -4.20    3.80
  14   0   3    1.10    2.60
  14   0  -3   -0.10    2.10
  14  -1  -3  100.79    7.90
  14   1   3  101.79    8.00
 -14   1  -3  115.79    8.70
 -14  -1   3  106.59    8.00
 -14   1  -3  113.29    9.20
 -14  -1   3  122.79    9.00
  14  -1   3  110.29    8.00
 -14  -1  -3  112.99    9.10
 -14  -1  -3  112.09    9.30
 -14   1   3  109.69    9.10
  14   1  -3  108.99    7.60
 -14  -2   3    4.50    2.40
  14  -2  -3    1.80    2.30
  14   2   3    4.00    2.60
 -14   2  -3    8.00    3.50
 -14   2  -3    8.20    3.70
 -14  -2   3    8.60    3.80
 -14   2   3    6.10    2.60
  14   2  -3    2.80    1.90
 -14  -2  -3    6.70    3.80
 -14  -2  -3    3.20    3.00
 -14   3  -3  365.66   23.50
 -14   3  -3  374.46   23.30
 -14  -3   3  387.56   23.40
  14   3   3  352.56   22.80
 -14  -3  -3  369.46   23.30
  14   3  -3  346.07   22.40
 -14   3   3  362.56   22.90
 -14   4  -3    4.20    3.30
  14   4   3    6.20    2.40
 -14   4  -3    2.80    4.10
 -14  -4   3    7.40    3.80
 -14  -4  -3    2.20    3.50
 -14  -4  -3    5.70    3.80
 -14   4   3    3.70    2.90
  14   4  -3    3.80    1.90
 -14   5  -3   -5.70    4.40
  14   5   3    3.30    2.60
 -14   5  -3    3.80    3.50
 -14  -5   3    4.40    3.80
 -14   5   3   -3.60    3.10
  14   5  -3    0.20    1.70
 -14  -5  -3   -2.60    4.20
 -14   6  -3   -3.90    3.50
 -14  -6   3   -3.50    3.60
  14   6   3   -3.00    2.60
 -14   6   3   -4.90    3.30
  14   6  -3   -1.40    1.80
 -14  -6  -3   -4.40    3.80
 -14  -7   3  150.08   11.60
 -14   7  -3  150.08   11.80
 -14   7   3  165.68   11.70
 -14  -7  -3  168.48   12.40
  14   7  -3  149.59   10.20
 -14  -8   3    8.40    3.60
 -14   8  -3   16.00    5.00
 -14   8   3    0.10    4.00
  14   8  -3    7.00    2.10
 -14  -9   3   12.60    4.20
 -14   9  -3   17.30    5.10
 -14  -9  -3   23.50    5.10
  14   9  -3   20.60    2.60
 -14   9   3   11.50    4.60
 -14 -10   3   12.10    4.20
 -14  10  -3   -0.30    4.80
 -14  10   3    6.70    4.50
  14  10  -3    1.20    2.20
 -14 -10  -3   -0.90    4.20
 -14 -11   3   63.69    7.60
 -14  11  -3   44.80    6.70
  14  11  -3   63.09    5.90
 -14 -11  -3   68.19    8.00
 -14  11   3   67.19    8.80
 -14  12  -3    3.70    4.70
 -14 -12   3    5.20    4.30
 -14 -12  -3   13.80    5.30
 -14  12   3    6.60    4.60
 -14  13  -3   27.00    5.60
 -14 -13   3   51.29    7.10
  14  13  -3   30.90    5.40
 -14  13   3   38.60    6.00
 -14 -13  -3   28.30    5.60
  15   0  -3   -4.40    2.20
 -15   0  -3   -1.00    3.90
 -15   0  -3    1.80    3.50
 -15   0   3   -4.10    4.10
 -15  -1   3   44.90    6.60
 -15  -1   3   37.00    5.20
 -15   1  -3   38.00    5.40
 -15   1  -3   39.20    4.90
  15  -1  -3   45.60    5.00
 -15  -1  -3   57.99    6.80
 -15  -1  -3   50.79    6.80
 -15   1   3   55.09    5.60
 -15   1   3   43.80    5.60
  15   1  -3   30.80    4.60
 -15   2  -3    7.90    3.80
 -15  -2   3   -0.70    2.70
 -15   2  -3   10.30    7.00
  15  -2  -3    7.50    2.50
 -15  -2   3   13.40    4.30
 -15  -2  -3   11.50    4.10
 -15   2   3   11.10    2.90
 -15  -2  -3    9.40    3.80
  15   2  -3    1.40    2.20
 -15  -3   3  361.26   22.10
 -15   3  -3  364.06   22.10
 -15  -3  -3  344.67   22.30
 -15   3   3  343.57   21.70
  15   3  -3  316.27   21.20
 -15  -3  -3  336.67   22.00
 -15   4  -3    6.50    3.90
 -15  -4   3    4.50    3.70
 -15   4  -3   -0.40    4.20
 -15  -4  -3   -1.30    4.80
 -15  -4  -3   -2.30    3.70
  15   4  -3   -2.70    1.90
 -15   4   3    0.90    3.10
 -15   5  -3    2.00    4.20
 -15  -5   3    0.50    4.10
 -15   5  -3    0.80    4.20
  15   5  -3    0.10    1.90
 -15   5   3    0.90    3.40
 -15   6  -3   -5.20    4.20
 -15   6  -3    1.20    4.40
 -15  -6   3    1.00    4.20
 -15   6   3    1.30    3.60
 -15  -6  -3    4.20    4.20
  15   6  -3    2.80    2.00
 -15   7  -3  121.59    9.80
 -15  -7   3  111.29    9.80
 -15   7   3  116.99    9.80
 -15  -7  -3  110.69    9.90
  15   7  -3  102.99    7.80
 -15   8  -3    6.50    4.70
 -15  -8   3    8.50    4.20
  15   8  -3    8.00    2.20
 -15   8   3    6.30    3.80
 -15  -8  -3    3.30    4.90
 -15  -9   3   97.39    9.10
 -15   9  -3  100.79    9.50
 -15  -9  -3   92.19    9.30
 -15   9   3  116.19   13.50
  15   9  -3   85.39    7.10
 -15  10  -3   -3.00    4.40
 -15 -10   3    3.60    4.30
 -15 -10  -3    0.60    4.50
 -15  10   3    6.70    4.60
  15  10  -3    5.20    2.20
 -15  11  -3    3.30    4.60
 -15 -11   3    5.00    4.40
  15  11  -3    5.80    2.50
 -15  11   3   -2.40    4.20
 -15 -11  -3   11.20    5.30
 -15  12  -3    3.90    4.80
 -15 -12  -3    2.80    4.80
 -15  12   3   -4.90    4.40
 -16   0  -3    0.20    3.80
 -16   0   3   -0.90    2.80
  16   0  -3   -4.10    2.40
 -16   0  -3   -1.60    4.20
 -16   0   3    1.90    4.10
 -16   1  -3   15.00    4.20
  16  -1  -3    9.60    2.80
 -16  -1   3   15.60    3.20
 -16  -1   3   18.70    4.40
 -16   1  -3   15.40    4.60
  16   1  -3   11.00    2.60
 -16  -1  -3   19.10    4.70
 -16  -1  -3   17.40    4.10
 -16   1   3   10.80    3.20
 -16  -2   3  225.68   15.30
 -16   2  -3  205.28   14.70
 -16   2  -3  216.38   15.20
 -16   2   3  211.98   15.20
  16   2  -3  200.88   13.70
 -16   2   3  211.68   14.40
 -16  -2  -3  223.58   16.00
 -16  -2  -3  223.98   15.10
 -16  -3   3   83.59    8.00
 -16   3  -3   86.89    8.70
 -16   3  -3   71.99    8.70
 -16   3   3   83.39    7.30
  16   3  -3   71.99    6.30
 -16  -3  -3   80.99    8.50
 -16  -3  -3   73.59    8.60
 -16   4  -3   77.39    8.70
 -16   4  -3   67.09    7.90
 -16  -4   3   82.79    8.70
  16   4  -3   64.29    6.00
 -16   4   3   82.19    7.40
 -16  -4  -3   81.49    8.50
 -16  -4  -3   77.49    8.40
 -16   5  -3   -0.80    6.80
 -16  -5   3    1.60    4.00
 -16   5  -3    0.20    4.50
 -16  -5  -3    0.10    4.90
  16   5  -3   -0.20    2.10
 -16   5   3    2.80    3.50
 -16   6  -3   30.50    6.10
 -16  -6   3   32.60    4.90
 -16   6  -3   29.60    4.90
  16   6  -3   37.70    4.40
 -16   6   3   37.90    4.80
 -16  -6  -3   51.79    7.30
 -16  -7   3   63.69    8.20
 -16   7  -3   47.80    6.70
 -16   7  -3   74.49    8.90
 -16  -7  -3   57.69    8.10
 -16   7   3   72.89    7.90
  16   7  -3   58.49    5.30
 -16  -8   3   69.89    8.20
 -16   8  -3   76.99    8.30
  16   8  -3   59.89    5.50
 -16  -8  -3   58.09    8.30
 -16   9  -3   -1.40    4.30
 -16   9   3    0.60    4.00
  16   9  -3    4.70    2.20
 -16  -9  -3    2.50    5.20
 -16 -10   3    2.00    4.60
 -16  10  -3   -0.50    5.10
 -16  10   3   -1.20    4.70
 -16 -10  -3   -1.90    4.70
 -16  11  -3   12.50    5.00
 -16 -11   3   12.60    4.90
 -16  11   3   11.50    4.70
 -16 -11  -3   12.50    5.10
 -17   0  -3   -4.70    4.40
  17   0  -3   -6.10    2.50
 -17   0   3   -2.40    2.90
 -17   0  -3   -2.80    4.00
 -17   0   3   -8.00    4.20
 -17   1  -3    2.30    4.10
 -17  -1   3    0.30    3.00
 -17  -1   3    0.00    4.30
  17  -1  -3   -4.30    2.60
 -17   1  -3    2.00    4.60
  17   1  -3    0.00    2.50
 -17  -1  -3   -3.50    7.50
 -17   1   3   -1.50    4.40
 -17  -1  -3   -1.90    3.90
 -17   1   3    2.30    3.10
 -17  -2   3    3.00    4.30
 -17   2  -3    1.00    3.70
 -17  -2   3    4.00    2.90
 -17   2  -3   -0.70    4.50
 -17   2   3    0.60    4.50
  17   2  -3   -1.20    2.40
 -17  -2  -3    3.50    5.10
 -17  -2  -3    3.00    4.00
 -17   2   3   -1.10    3.30
 -17   3  -3   31.00    5.80
 -17  -3   3   33.50    5.70
 -17   3  -3   29.80    5.50
 -17  -3  -3   34.30    5.00
  17   3  -3   33.50    4.70
 -17   3   3   47.20    6.10
 -17  -3  -3   41.00    6.10
 -17   3   3   37.20    6.00
 -17   4  -3    2.00    4.40
 -17   4  -3    1.20    4.70
 -17  -4   3    1.30    4.30
  17   4  -3    2.00    2.30
 -17  -4  -3    8.50    5.10
 -17   4   3    1.90    3.50
 -17  -5   3    4.90    4.80
 -17   5  -3    1.80    4.80
 -17   5  -3    0.00    4.50
 -17  -5  -3    6.40    4.60
 -17   5   3    5.10    3.70
  17   5  -3    5.00    2.30
 -17   6  -3    2.70    4.80
 -17   6  -3    0.10    4.50
 -17  -6   3    0.50    4.50
 -17   6   3    2.20    3.80
  17   6  -3   -0.70    2.10
 -17  -6  -3   -2.80    4.60
 -17  -7   3   12.40    4.80
 -17   7  -3   10.40    5.80
 -17   7  -3   12.20    4.50
  17   7  -3   11.30    2.40
 -17   7   3   11.40    6.10
 -17  -7  -3    9.60    5.00
 -17   8  -3    0.30    5.70
 -17  -8   3   -0.70    4.70
 -17   8  -3   -4.50    4.90
 -17   8   3   -0.80    4.40
 -17  -8  -3   -0.30    4.80
  17   8  -3    4.20    2.20
 -17   9  -3   18.10    5.60
 -17  -9   3   22.30    5.30
 -17   9   3   28.70    4.90
 -17  -9  -3   25.60    6.00
 -18   0  -3   -6.20    4.70
  18   0  -3   -5.80    2.60
 -18   0   3   -4.50    4.50
 -18   0  -3   -3.60    4.30
 -18   0   3   -3.40    3.10
 -18  -1   3   -5.50    4.40
 -18   1  -3   -4.10    4.70
 -18  -1   3    4.90    3.20
 -18  -1  -3    0.00    4.20
 -18   1   3   -7.20    4.60
 -18   1   3   -1.60    3.30
 -18  -1  -3   -5.50    4.70
 -18   2  -3   16.10    4.80
 -18  -2   3   10.30    4.80
 -18   2  -3    8.10    5.10
 -18  -2   3   19.90    3.30
 -18  -2  -3   14.70    4.40
 -18   2   3   14.30    3.70
  18   2  -3    8.80    2.70
 -18  -2  -3   15.00    5.10
 -18   2   3   11.40    5.40
 -18   3  -3    2.40    4.30
 -18   3  -3   -9.10    4.50
 -18  -3   3    0.20    5.00
 -18   3   3   -2.30    4.60
 -18   3   3   -3.00    3.60
 -18  -3  -3    3.00    4.90
 -18  -3  -3    3.70    4.10
  18   3  -3   -3.40    2.30
 -18   4  -3    8.80    4.20
 -18  -4   3   -0.40    5.00
 -18   4  -3   -0.90    4.90
 -18   4   3    1.40    4.80
 -18   4   3    3.10    3.80
 -18  -4  -3    1.40    4.80
  18   4  -3    0.60    2.40
 -18  -5   3   -4.50    4.30
 -18   5  -3   -2.60    4.20
 -18   5  -3   -2.40    5.00
 -18  -5  -3   -2.60    4.80
 -18   5   3   -7.60    3.80
  18   5  -3   -4.00    2.20
 -18   6  -3    8.80    5.00
 -18   6  -3    7.30    5.30
 -18  -6   3   19.40    5.40
 -18  -6  -3    6.70    5.10
 -18   6   3   12.40    4.80
  18   6  -3   11.00    2.70
 -18   7  -3   -4.10    5.10
 -18  -7   3    3.50    4.50
 -18   7  -3   -0.30    4.90
 -18   7   3    0.60    4.20
 -18  -7  -3    3.80    5.00
 -19   0   3    1.70    3.40
 -19   0   3   -3.40    4.80
 -19   0  -3    1.80    4.50
 -19   1  -3    7.70    4.50
 -19  -1   3    5.90    4.90
 -19   1  -3    4.60    5.70
 -19  -1   3   13.80    3.30
 -19  -1  -3   11.50    4.60
 -19  -1  -3    3.50    5.10
 -19   1   3    6.00    3.60
  19   1  -3    1.00    2.90
 -19   1   3    2.00    4.90
 -19  -2   3   -1.40    4.80
 -19   2  -3   -0.10    5.10
 -19   2  -3   -0.80    4.50
 -19   2   3   -3.40    5.40
 -19   2   3   -1.70    3.60
 -19  -2  -3    7.20    4.30
 -19  -2  -3   -4.60    5.60
 -19   3  -3   13.40    5.00
 -19   3  -3   12.40    5.30
 -19  -3   3   15.20    5.10
 -19  -3  -3   17.80    4.70
 -19   3   3   11.90    4.00
 -19   3   3   10.00    5.40
 -19  -3  -3   11.40    5.80
 -19   4  -3   -5.00    5.10
 -19  -4   3    1.80    5.30
 -19   4  -3   -2.70    4.70
 -19   4   3    3.20    4.10
 -19   4   3    2.30    5.10
 -19  -4  -3   -0.70    5.10
   0   1   4    0.40    0.90
   0   1  -4   -0.70    0.60
   0  -1  -4   -1.10    0.90
   0   1  -4   -1.20    0.70
   0   1   4   -1.30    0.90
   0  -1   4   -1.30    0.70
   0  -2  -4 3870.11  236.28
   0   2  -4 3906.91  235.48
   0   3  -4   -1.60    0.90
   0   3   4   -1.20    1.00
   0  -3   4   -1.10    1.00
   0  -3  -4   -2.00    1.10
   0   4   4 1260.17   82.29
   0  -4   4 1231.18   81.39
   0   4  -4 1335.77   81.69
   0   5  -4   -0.40    1.20
   0   5  -4   -1.70    0.80
   0  -5   4    0.80    1.20
   0  -6  -4  444.36   28.10
   0   6   4  444.16   27.90
   0   6  -4  478.15   27.70
   0   6  -4  465.95   27.90
   0   7  -4   -1.90    1.60
   0   8  -4  881.91   55.89
   0   8   4  965.20   55.99
   0  -8  -4  928.61   56.09
   0   9  -4   -2.50    1.90
   0  -9  -4   -5.10    2.50
   0   9  -4   -3.50    1.70
   0   9   4   -0.90    1.90
   0  10  -4  914.71   53.19
   0 -10  -4  873.91   53.69
   0  10   4  882.91   53.49
   0  10  -4  851.21   53.39
   0  11   4   -5.50    2.50
   0  11  -4   -3.30    2.60
   0  12  -4  112.09    8.10
   0 -12  -4  110.49    9.40
   0  12   4  120.39    8.60
   0  12  -4  128.79    9.10
   0  13  -4   -5.20    2.70
   0  14  -4   63.99    5.70
   0  14  -4   61.29    6.60
   0  15  -4   -4.10    3.70
   0  15  -4   -2.20    2.50
   0  16  -4   -4.50    2.70
   0  16  -4   -7.40    5.90
   0  17  -4   -3.80    4.20
   0  18  -4    7.00    4.20
   0  19  -4   -1.20    4.60
  -1   0  -4 1108.79   69.29
  -1  -1   4 1505.85   85.99
   1  -1  -4 1335.77   86.79
  -1   1   4 1547.65   87.09
   1   1  -4 1296.77   85.79
  -1   2  -4  254.57   15.10
   1   2   4  240.78   15.30
  -1  -2   4  248.38   15.10
   1  -2   4  256.37   15.20
  -1   3  -4    1.20    1.10
  -1  -3   4    2.60    0.80
   1   3   4    3.10    1.10
   1  -3  -4    3.00    1.30
   1   3  -4    3.50    0.80
  -1  -3  -4    4.70    1.30
   1  -3   4    2.30    1.00
  -1   3   4    2.60    1.20
  -1   4  -4  819.02   55.29
  -1  -4   4  900.71   55.09
   1   4   4  817.32   55.99
  -1   4   4  806.82   55.39
   1   4  -4  788.92   54.19
  -1  -4  -4  833.72   56.09
   1  -4   4  845.32   55.49
   1   5   4 2013.60  128.09
  -1   5  -4 1811.62  126.79
  -1  -5   4 2192.08  127.69
   1  -5  -4 1873.11  127.29
  -1  -5  -4 2149.39  132.49
  -1   5   4 1937.01  127.49
   1   5  -4 2070.99  126.79
   1  -5   4 2080.09  127.79
   1  -6  -4  604.94   39.00
  -1   6  -4  641.34   38.80
   1   6   4  650.13   38.90
   1  -6   4  667.33   38.80
  -1  -6  -4  620.94   38.90
  -1   6   4  662.53   38.90
   1  -7  -4  505.35   32.70
  -1   7  -4  553.24   32.30
   1   7   4  554.14   32.50
  -1   7  -4  510.65   32.40
   1   7  -4  558.64   32.20
  -1  -7  -4  505.75   32.60
   1   7  -4  526.85   32.40
  -1   7   4  551.04   32.50
   1   8   4   17.80    2.50
  -1   8  -4   15.50    2.10
   1  -8  -4    8.40    3.40
  -1   8   4   19.40    2.60
   1   8  -4   19.60    1.90
   1   8  -4   15.60    2.30
  -1   9  -4   59.09    4.70
   1  -9  -4   45.20    5.70
   1   9   4   68.29    5.20
   1   9  -4   64.49    4.50
   1   9  -4   60.49    5.00
  -1   9   4   66.39    5.20
  -1  -9  -4   52.49    6.00
  -1  10  -4   67.79    6.20
  -1  10  -4   63.99    5.40
   1  10   4   66.19    5.80
  -1  10   4   70.49    5.80
  -1 -10  -4   71.49    7.30
   1  10  -4   74.49    5.10
   1  10  -4   71.59    5.60
  -1  11  -4  838.52   50.09
   1  11   4  817.62   50.09
  -1  11  -4  821.32   49.90
  -1 -11  -4  858.81   51.09
   1  11  -4  823.62   49.80
   1  11  -4  829.52   49.99
  -1  11   4  781.02   50.09
  -1  12  -4   -0.80    2.20
  -1  12  -4   -4.10    2.70
   1  12   4   -1.70    2.50
  -1 -12  -4   -7.60    3.40
   1  12  -4   -2.70    2.00
  -1  12   4    1.10    2.50
   1  12  -4   -2.60    2.60
  -1  13  -4   34.80    4.60
  -1  13  -4   40.40    5.50
  -1 -13  -4   35.70    5.10
   1  13  -4   46.40    5.90
   1  13  -4   39.60    4.40
  -1  14  -4   76.89    7.00
  -1  14  -4   64.99    6.30
   1  14  -4   76.49    6.10
  -1 -14  -4   69.59    8.00
   1  14  -4   76.09    6.90
  -1  15  -4  118.09    8.90
  -1  15  -4  127.59    9.40
   1  15  -4  114.09    9.30
   1  15  -4  108.69   11.20
  -1  16  -4   22.20    4.30
  -1  16  -4   20.20    3.30
   1  16  -4   20.70    4.00
   1  16  -4   15.60    3.10
  -1  17  -4   32.30    5.10
  -1  18  -4    0.40    4.20
   1  18  -4    1.70    4.00
  -1  19  -4    2.30    4.90
   1  19  -4    4.50    4.20
  -1  19   4    3.80    4.60
   2   0  -4  997.00   61.59
  -2   0   4  997.60   61.69
  -2   0  -4  915.91   64.39
   2   0   4 1119.79   64.89
   2   1   4    4.60    1.00
   2   1   4    2.60    1.00
  -2  -1   4    1.50    0.50
  -2   1  -4    5.00    1.10
  -2   1   4    2.20    1.10
  -2  -1  -4    3.90    1.20
   2  -1   4    1.60    1.00
  -2  -1  -4    3.30    1.20
   2  -1   4    3.30    0.90
  -2  -2   4  296.97   22.40
   2  -2  -4  355.36   23.50
   2   2   4  352.16   25.30
  -2   2  -4  361.06   25.00
   2  -2   4  330.67   24.50
  -2   2   4  337.37   23.60
   2   2  -4  312.57   22.30
   2   3   4 1225.48   75.99
  -2  -3   4 1119.99   73.49
  -2   3  -4  994.20   74.49
   2  -3  -4 1299.37   74.79
  -2  -3  -4 1121.09   75.29
   2   3  -4 1131.59   73.19
   2  -3   4 1267.77   75.39
   2   4   4  286.17   18.20
  -2  -4   4  319.87   17.90
  -2   4  -4  295.97   18.20
   2  -4   4  295.87   18.10
  -2  -4  -4  265.07   18.20
  -2   4   4  301.97   18.50
   2   4  -4  303.37   18.00
   2   4  -4  308.27   17.90
  -2   5  -4  120.39    7.50
   2   5   4  109.49    7.50
  -2  -5   4  122.79    7.10
   2  -5   4  114.79    7.40
   2   5  -4  127.59    7.30
  -2  -5  -4   98.19    7.60
  -2   5   4  101.29    7.60
  -2  -6   4  280.07   16.30
  -2   6  -4  262.87   16.50
   2   6   4  255.37   16.50
  -2  -6  -4  237.48   16.60
   2   6  -4  274.67   16.20
   2  -6   4  290.27   16.50
  -2   6   4  246.88   16.60
   2   6  -4  283.37   16.40
  -2   7  -4   21.20    2.60
   2   7   4   25.40    2.70
   2   7  -4   26.80    3.00
   2   7  -4   18.20    2.30
  -2   7   4   21.20    2.70
  -2   8  -4   21.10    2.70
   2   8   4   27.10    3.50
  -2   8  -4   21.90    2.50
   2   8  -4   25.80    3.40
  -2   8   4   25.90    3.60
   2   8  -4   30.00    2.60
  -2  -8  -4   16.70    3.40
  -2   9  -4  139.99    9.80
  -2   9  -4  141.79    9.50
   2   9   4  160.68    9.80
  -2  -9  -4  137.79   10.00
   2   9  -4  156.78    9.30
   2   9  -4  133.09    9.50
  -2   9   4  148.09    9.80
  -2  10  -4  135.69    9.00
   2  10   4  129.99    9.30
  -2 -10  -4  123.99    9.60
   2  10  -4  128.89    8.80
   2  10  -4  155.28    9.50
  -2  11  -4   45.60    4.60
   2  11   4   45.00    5.00
  -2  11  -4   55.19    5.30
  -2 -11  -4   40.90    4.80
   2  11  -4   51.89    5.20
  -2  11   4   42.80    5.50
   2  11  -4   44.10    4.30
  -2  12  -4    1.70    2.20
   2  12   4   -3.00    2.50
  -2  12  -4    2.60    2.80
   2  12  -4    1.40    2.90
   2  12  -4    0.70    2.00
  -2  13  -4   91.39    8.70
  -2  13  -4  110.49    8.40
   2  13  -4  118.09    8.50
   2  13  -4  114.09    8.00
  -2 -13  -4  125.19    9.40
  -2  14  -4   25.60    4.20
  -2  14  -4   43.40    4.80
  -2 -14  -4   39.30    5.20
   2  14  -4   36.90    4.40
   2  14  -4   39.30    4.50
  -2  15  -4    6.60    2.80
  -2  15  -4   12.90    3.70
   2  15  -4    5.80    2.60
   2  15  -4    9.10    3.40
  -2 -15  -4   -0.60    4.50
  -2  16  -4   14.60    3.90
   2  16  -4    3.80    3.00
  -2 -16  -4    9.50    8.30
   2  16  -4   12.70    3.70
  -2  17  -4    4.40    4.00
   2  17  -4   -2.40    4.10
   2  17  -4   -1.20    3.40
  -2  17   4   -0.90    4.00
  -2  18  -4   -0.30    4.30
   2  18  -4    5.40    3.90
  -2  18   4    2.70    4.40
  -2  19  -4    7.90    5.20
  -2  19   4   13.60    4.90
   2  19  -4   14.00    4.40
   3   0  -4 3736.13  246.98
  -3   0  -4 3984.60  249.97
  -3   0   4 4260.37  247.38
   3   0   4 4358.76  250.47
  -3   1  -4  552.14   44.80
   3   1   4  688.73   46.10
   3  -1  -4  691.73   43.30
   3   1  -4  677.23   42.90
   3   1  -4  631.04   42.70
  -3   1   4  762.42   43.90
   3  -1   4  685.63   45.80
   3   2   4  657.53   46.80
  -3   2  -4  585.74   45.70
   3  -2  -4  678.53   44.70
   3   2   4  695.43   47.10
  -3   2   4  742.13   45.20
   3  -2   4  708.13   46.60
   3   3   4   79.69    5.40
  -3   3  -4   77.69    5.30
  -3  -3   4   77.79    4.80
  -3  -3  -4   70.89    5.30
   3  -3   4   85.49    5.40
  -3   3   4   62.89    5.40
   3   3  -4   82.69    4.80
   3   4   4   21.70    2.60
   3   4   4   15.70    2.10
  -3   4  -4   15.30    2.00
  -3  -4   4   18.60    1.60
  -3  -4  -4   19.50    2.70
   3   4  -4   21.20    1.80
  -3   4   4   19.30    2.70
   3  -4   4   17.10    1.90
  -3  -5   4   58.29    3.80
   3   5   4   53.79    4.50
  -3   5  -4   50.39    4.50
   3   5  -4   65.69    3.80
  -3  -5  -4   48.00    4.50
  -3   5   4   54.19    4.60
   3   5  -4   59.19    3.90
   3  -5   4   56.99    4.40
  -3  -6   4    5.00    1.20
  -3   6  -4    2.80    1.90
   3   6   4    2.00    1.90
  -3  -6  -4   -0.80    1.90
   3   6  -4    8.90    1.10
   3   6  -4    6.60    1.40
  -3   6   4    1.30    1.90
   3  -6   4    5.70    1.70
   3   7   4  432.06   26.50
  -3   7  -4  402.46   26.50
  -3  -7   4  479.25   26.20
   3  -7   4  427.76   26.50
   3   7  -4  458.45   26.20
   3   7  -4  412.66   26.30
  -3  -7  -4  411.46   26.60
  -3   7   4  433.06   26.60
  -3  -8   4   81.09    5.10
   3   8   4   67.49    5.50
  -3   8  -4   73.79    5.70
   3   8  -4   76.89    4.90
   3   8  -4   66.29    5.10
  -3   8   4   64.19    5.70
  -3  -8  -4   57.19    6.10
   3   9   4   10.20    2.40
  -3  -9   4    9.40    2.10
  -3   9  -4   10.40    2.50
  -3  -9  -4    6.50    2.70
  -3   9   4   10.40    2.50
   3   9  -4   12.00    1.90
   3   9  -4   11.30    1.70
  -3  10  -4  329.87   21.10
  -3 -10   4  328.17   21.10
   3  10   4  350.96   21.60
  -3  10  -4  341.37   21.40
  -3 -10  -4  340.87   21.50
   3  10  -4  359.26   20.90
   3  10  -4  334.97   21.10
  -3  10   4  344.67   21.50
  -3  11  -4  150.58   10.30
   3  11   4  142.49   10.40
  -3  11  -4  147.59   10.00
  -3 -11  -4  140.79   10.60
   3  11  -4  151.88    9.70
  -3  11   4  147.09   10.30
   3  11  -4  150.48   10.10
   3  12   4    7.00    3.20
  -3  12  -4    8.30    3.10
  -3  12  -4   13.40    2.70
  -3 -12  -4    3.00    4.00
   3  12  -4    6.30    2.60
   3  12  -4    9.30    2.30
  -3  13  -4  153.38   10.60
  -3  13  -4  155.68   11.20
   3  13  -4  147.59   10.90
  -3 -13  -4  172.08   11.50
   3  13  -4  147.59   10.30
  -3  14  -4   51.19    6.30
  -3  14  -4   48.80    5.30
   3  14  -4   32.90    5.00
   3  14  -4   36.50    4.60
  -3 -14  -4   46.60    6.80
  -3  15  -4    5.10    2.90
  -3  15  -4   -0.90    4.00
  -3 -15  -4   -9.90    4.70
   3  15  -4   -5.90    3.10
   3  15  -4   -4.40    2.50
  -3  16  -4    0.00    4.30
   3  16  -4   -5.90    2.80
  -3 -16  -4    1.70    5.40
  -3  16   4   -8.10    4.00
   3  16  -4   -4.10    3.40
  -3  17  -4   86.19    8.40
  -3 -17  -4   91.29    9.10
  -3  17   4   75.99    8.80
   3  17  -4   61.89    6.80
   3  17  -4   71.69    8.50
  -3  18  -4   -0.10    4.40
  -3  18   4    2.90    4.60
   3  18  -4    3.80    4.40
   4   0  -4  471.15   32.40
  -4   0  -4  488.95   35.50
   4   0   4  466.65   35.20
  -4   1  -4  577.44   43.80
   4   1   4  682.53   45.10
   4  -1  -4  616.44   41.50
  -4  -1  -4  630.84   44.40
   4  -1   4  711.73   45.00
   4   1  -4  529.35   40.80
  -4   1   4  636.24   42.00
   4   2   4   84.09    6.00
  -4   2  -4   93.99    5.80
  -4   2  -4   80.99    5.90
  -4  -2  -4   80.29    6.00
   4  -2   4   95.79    5.80
  -4  -2  -4   88.59    5.90
   4   3   4   35.10    3.10
  -4   3  -4   26.50    3.20
   4   3   4   31.90    3.10
  -4  -3   4   38.40    2.60
   4  -3   4   30.00    3.00
  -4  -3  -4   35.10    3.20
  -4   4  -4  446.56   28.30
   4   4   4  461.75   28.30
   4   4   4  470.25   28.30
  -4  -4  -4  466.05   28.30
   4  -4   4  477.05   28.20
  -4  -5   4  137.59    7.70
   4   5   4  127.99    8.20
   4   5   4  116.19    8.20
  -4   5  -4  126.79    8.30
  -4   5   4  118.69    8.30
   4   5  -4  134.79    7.70
   4  -5   4  107.19    8.00
  -4  -5  -4  105.19    8.20
   4   6   4  151.38    9.60
  -4  -6   4  147.29    9.10
  -4   6  -4  127.59    9.70
  -4   6   4  154.08    9.80
  -4  -6  -4  141.89    9.70
   4  -6   4  147.69    9.50
   4   6  -4  149.19    9.10
  -4  -7   4   17.40    1.90
  -4   7  -4   11.50    2.90
   4   7   4   15.40    2.40
   4  -7   4   19.70    2.30
  -4   7   4   12.60    2.60
   4   7  -4   18.60    2.10
  -4   8  -4   37.00    4.40
   4   8   4   34.80    4.10
  -4  -8   4   42.70    3.50
   4  -8   4   40.00    4.00
   4   8  -4   41.30    3.40
  -4   8   4   39.60    4.30
  -4  -8  -4   35.20    4.40
  -4  -9   4  175.38   11.30
   4   9   4  187.48   11.90
  -4   9  -4  186.48   11.80
   4   9  -4  157.68   11.30
   4   9  -4  179.28   11.40
  -4   9   4  183.68   11.80
  -4 -10   4    6.20    2.30
  -4  10  -4    8.90    2.90
   4  10   4    9.40    3.10
  -4 -10  -4    9.10    3.10
   4  10  -4   10.00    2.20
   4  10  -4    8.60    1.90
  -4  10   4   12.00    2.80
   4  11   4  121.19    9.00
  -4  11  -4  149.79    9.40
  -4  11  -4  123.69    9.00
  -4 -11   4  119.69    8.80
  -4  11   4  120.89    9.10
  -4 -11  -4  123.49    9.40
   4  11  -4  123.29    8.40
   4  11  -4  126.89    8.80
  -4 -12   4   15.60    3.30
  -4  12  -4   25.70    3.70
   4  12  -4   19.10    3.10
  -4 -12  -4   25.20    4.10
   4  12  -4   22.00    2.70
  -4  13  -4   21.20    3.20
  -4  13  -4   20.40    4.00
   4  13  -4   15.70    2.70
  -4 -13  -4   15.90    4.10
   4  13  -4    8.40    3.30
  -4  14  -4   16.50    4.30
  -4 -14  -4   25.10    4.50
  -4  14   4   21.80    4.10
   4  14  -4   19.60    3.60
   4  14  -4   13.80    2.90
  -4  15  -4   27.30    4.80
   4  15  -4   21.40    3.20
  -4 -15  -4   23.00    5.50
   4  15  -4   30.80    3.90
  -4  15   4   11.90    4.40
  -4  16  -4   15.80    4.30
   4  16  -4   15.00    3.80
  -4 -16  -4   19.70    5.00
   4  16  -4   14.40    3.20
  -4  16   4   16.50    4.50
  -4  17  -4   -0.90    4.20
  -4 -17  -4    4.00    4.90
  -4  17   4   -3.40    4.70
   4  17  -4    0.90    3.00
  -4  18  -4   -2.70    4.40
   4  18  -4    2.20    4.30
  -4 -18  -4   14.30    5.80
  -4  18   4    5.40    4.50
   5   0   4  697.43   47.70
  -5   0   4  644.64   44.60
   5   0  -4  612.44   44.00
   5   1   4 4713.63  281.67
   5  -1  -4 3891.41  277.67
  -5  -1   4 4794.52  278.87
   5   1  -4 4816.22  278.67
  -5  -1  -4 4190.78  280.97
  -5   1   4 4761.52  279.27
   5  -1   4 4744.93  281.67
   5   2   4  130.39    8.50
  -5   2  -4  128.49    8.60
  -5   2  -4  132.49    8.60
   5   2   4  130.39    8.50
  -5  -2  -4  130.09    8.60
   5  -2   4  125.99    8.50
  -5   2   4  140.79    8.30
  -5  -2  -4  133.49    8.60
   5   3   4   59.89    4.40
  -5   3  -4   54.39    4.60
  -5  -3   4   62.89    4.00
   5   3   4   54.09    4.40
  -5  -3  -4   44.10    4.60
  -5  -3  -4   49.60    4.50
  -5   3   4   62.49    4.30
   5  -3   4   58.59    4.40
   5   3  -4   56.69    3.50
   5   4   4  169.38   10.20
  -5   4  -4  151.48   10.30
   5   4   4  154.78   10.20
  -5  -4   4  170.58    9.80
   5  -4   4  155.48   10.10
  -5  -4  -4  144.29   10.20
   5   5   4 5057.79  317.47
  -5   5  -4 5342.67  317.57
  -5   5   4 5020.70  315.97
  -5  -5  -4 5315.07  317.87
   5   5  -4 4873.71  314.17
   5   6   4   20.50    2.50
  -5   6  -4   14.20    2.60
  -5  -6   4   19.40    1.90
   5   6   4   16.40    2.40
   5   6  -4   20.90    2.40
  -5  -6  -4   11.60    2.50
   5  -6   4   18.50    2.30
  -5   7  -4  394.36   25.20
  -5  -7   4  444.86   24.80
   5   7   4  396.86   25.20
   5   7   4  418.86   25.10
  -5   7   4  410.86   25.30
  -5  -7  -4  378.36   25.20
   5  -7   4  407.96   25.10
   5   7  -4  412.16   24.80
  -5   8  -4    6.60    2.30
  -5  -8   4    4.80    1.70
   5   8   4    1.40    2.20
  -5  -8  -4   -0.60    2.40
   5  -8   4    5.00    2.00
   5   8  -4    5.70    1.50
  -5   8   4    4.60    2.40
   5   9   4  989.00   58.59
  -5  -9   4  974.90   58.29
  -5   9  -4  978.50   58.59
  -5   9   4  953.00   58.69
   5   9  -4  958.40   58.19
  -5  -9  -4  943.41   58.59
  -5  10  -4    3.70    2.80
  -5 -10   4    1.50    2.10
   5  10   4    2.10    2.80
   5  10  -4    3.20    1.80
  -5 -10  -4   -2.20    2.90
  -5  10   4    3.00    2.60
  -5  10   4   -4.50    2.60
  -5 -11   4  843.32   51.89
  -5  11  -4  873.01   52.19
   5  11   4  834.62   52.09
  -5 -11  -4  884.31   52.19
   5  11  -4  845.02   51.69
  -5  12  -4    6.30    3.30
  -5  12  -4   11.90    2.90
  -5 -12   4   -0.50    2.80
  -5 -12  -4    1.40    3.40
  -5  12   4    6.60    3.20
   5  12  -4    1.40    2.20
   5  12  -4    2.00    2.70
  -5  13  -4    3.20    2.50
  -5  13  -4   -8.90    3.40
   5  13  -4   -2.00    2.30
  -5  13   4   -3.90    3.30
   5  13  -4   -3.40    2.80
  -5 -13  -4   -4.70    3.50
  -5  14  -4   -0.10    3.70
  -5 -14   4   -2.70    3.20
  -5  14   4    2.10    6.60
  -5 -14  -4    2.80    3.90
   5  14  -4   -2.50    2.40
   5  14  -4   -0.40    3.10
  -5  15  -4  179.28   13.00
  -5 -15  -4  170.18   13.70
   5  15  -4  173.88   12.10
  -5  15   4  176.98   13.00
  -5  16  -4    1.50    4.20
   5  16  -4   -0.40    2.70
  -5  16   4   -0.30    4.20
   5  16  -4   -2.00    3.30
  -5 -16  -4    5.80    5.20
  -5  17  -4   32.10    5.10
   5  17  -4   33.90    7.10
  -5 -17  -4   37.30    5.80
  -5  17   4   34.20    5.30
   5  17  -4   21.90    3.80
  -5  18  -4   -3.20    5.00
   5  18  -4   -2.70    4.10
  -5 -18  -4    7.00    5.10
  -5  18   4   -4.30    4.70
   6   0   4  145.39    9.30
  -6   0  -4  142.59    9.50
  -6   0   4  150.48    8.90
  -6   0  -4  141.19    9.40
   6   1   4   15.40    2.00
  -6   1  -4   16.70    2.20
  -6   1  -4   12.30    2.10
  -6  -1   4   19.50    1.70
   6   1   4   22.30    2.80
   6  -1   4   17.30    2.00
  -6  -1  -4   12.70    2.10
  -6  -1  -4   12.70    2.30
  -6   1   4   17.80    2.10
   6   2   4  235.18   14.40
  -6   2  -4  217.48   14.40
   6   2   4  229.38   14.40
  -6   2  -4  230.08   14.40
  -6  -2  -4  230.28   14.50
  -6  -2  -4  226.78   14.50
  -6   2   4  246.48   14.20
   6  -2   4  230.38   14.40
   6   2  -4  226.78   13.90
  -6   3  -4  428.86   27.20
  -6  -3   4  490.35   27.00
   6   3   4  445.16   27.20
   6   3   4  444.76   27.10
  -6  -3  -4  419.36   27.20
   6  -3   4  426.66   27.10
  -6  -3  -4  428.36   27.20
  -6   3   4  470.65   27.00
   6   4   4   14.80    2.40
  -6   4  -4   28.50    3.70
   6   4   4   15.80    2.30
  -6   4   4   26.30    3.30
  -6  -4  -4   13.60    2.60
   6  -4   4   24.50    3.10
  -6   5  -4  905.51   57.49
   6   5   4 1007.50   57.49
  -6  -5  -4  921.51   57.49
   6  -5   4  969.00   57.49
   6   6   4   16.40    2.40
   6   6   4   13.90    2.30
  -6   6  -4   11.90    2.50
  -6  -6   4   17.80    1.90
  -6   6   4    6.50    2.50
   6   6  -4   15.30    1.80
  -6  -6  -4    9.40    2.90
   6  -6   4   13.90    2.20
  -6  -7   4  109.49    6.70
  -6   7  -4   90.59    7.40
   6   7   4  104.09    7.20
   6   7   4  102.29    7.20
   6  -7   4  102.39    7.10
  -6   7   4   83.79    7.10
  -6  -7  -4   90.09    7.30
   6   7  -4  108.89    6.70
   6   8   4  155.68   10.80
  -6   8  -4  160.18   10.70
  -6  -8   4  148.09   10.00
   6   8   4  161.58   10.40
  -6   8   4  160.78   10.50
   6   8  -4  150.28    9.90
  -6   9  -4  268.27   17.10
   6   9   4  255.87   17.30
  -6  -9   4  262.37   16.60
   6   9  -4  273.37   16.60
  -6   9   4  277.57   17.70
  -6   9   4  264.67   17.30
  -6  -9  -4  266.87   17.30
  -6  10  -4   95.39    7.70
  -6 -10   4   89.99    6.80
   6  10   4   93.79    7.30
  -6  10   4   96.99    7.40
   6  10  -4   86.49    6.60
  -6 -10  -4   94.59    7.60
  -6  11  -4    5.40    3.10
  -6 -11   4   -3.60    2.50
   6  11   4   -3.20    2.70
  -6  11   4    5.80    4.00
   6  11  -4   -3.40    2.10
  -6 -11  -4   -1.60    3.20
  -6 -12   4   17.20    3.30
  -6  12  -4   21.10    4.00
   6  12  -4   24.30    2.90
  -6 -12  -4   28.20    4.50
  -6  12   4   27.90    4.00
  -6 -13   4   88.19    7.70
  -6  13  -4   94.39    8.40
  -6 -13  -4   97.19    8.30
   6  13  -4   85.19    7.00
  -6  13   4   95.19    8.30
   6  13  -4   89.29    7.50
  -6  14  -4    8.70    4.00
  -6 -14   4    8.00    3.40
   6  14  -4    4.80    2.70
  -6 -14  -4    3.30    4.10
  -6  14   4   10.50    4.10
   6  14  -4    8.80    3.20
  -6 -15   4  103.09    8.40
  -6  15  -4   98.39    8.80
  -6 -15  -4   67.39   11.20
   6  15  -4   85.79    8.20
  -6  15   4   72.79    8.80
  -6  16  -4   10.40    4.30
  -6 -16  -4    6.90    5.20
   6  16  -4    5.00    3.00
  -6  16   4    8.80    4.50
   6  16  -4    8.30    3.70
  -6  17  -4    0.70    4.30
  -6  17   4    0.80    4.40
   6  17  -4    1.90    4.40
  -6 -17  -4    7.30    5.40
  -6  18  -4   -0.30    4.50
  -6 -18  -4   11.10    5.60
   6  18  -4    2.70    4.20
  -6  18   4   -3.40    4.60
  -7   0  -4  184.68   11.90
  -7   0  -4  178.38   11.90
   7   0   4  184.08   11.70
  -7   0   4  192.48   11.40
  -7   1  -4  556.94   33.90
  -7   1  -4  531.75   33.90
   7   1   4  572.44   33.90
   7   1   4  578.94   33.90
   7  -1   4  572.24   33.80
  -7  -1  -4  534.15   33.90
  -7  -1  -4  549.85   33.90
  -7   2  -4   82.89    6.70
   7   2   4   89.69    6.40
   7   2   4  100.79    6.50
  -7  -2   4   85.99    6.40
  -7   2  -4   76.29    6.90
  -7  -2  -4   97.09    6.60
  -7   2   4  105.49    6.10
  -7  -2  -4   90.39    6.60
   7  -2   4   89.69    6.40
   7   3   4   18.60    2.50
   7   3   4   21.40    2.30
  -7   3  -4   13.50    2.60
  -7  -3   4   21.50    2.30
   7  -3   4   17.50    2.30
  -7  -3  -4   15.50    2.60
  -7   3   4   20.80    2.20
  -7   4  -4   60.49    6.00
  -7  -4   4   74.69    5.50
   7   4   4   92.29    5.80
   7   4   4   82.29    5.70
  -7  -4  -4   79.99    6.00
   7  -4   4   65.69    5.80
  -7   4   4   76.09    5.50
  -7  -5   4  723.83   41.50
  -7   5  -4  652.03   41.70
   7   5   4  716.63   41.70
   7   5   4  704.23   41.70
   7   5  -4  702.23   41.30
  -7  -5  -4  654.13   41.70
   7  -5   4  688.33   41.60
  -7   5   4  646.34   41.60
   7   6   4   91.79    6.50
  -7   6  -4   84.69    6.70
  -7  -6   4   86.59    6.10
   7   6   4   87.09    6.40
  -7   6   4   81.59    6.40
   7   6  -4   84.09    5.80
   7  -6   4   91.29    6.40
  -7  -6  -4   81.99    6.60
  -7  -7   4  190.28   12.20
   7   7   4  198.38   12.50
  -7   7  -4  190.78   12.70
   7   7   4  199.58   12.70
   7  -7   4  191.28   12.70
  -7   7   4  191.68   12.70
   7   7  -4  186.48   12.10
  -7  -7  -4  191.58   12.60
   7   8   4  111.99    8.30
  -7   8  -4  108.79    8.30
  -7  -8   4  105.39    7.50
  -7  -8  -4  112.99    8.10
   7   8  -4  116.79    7.30
  -7   8   4   99.69    8.10
   7  -8   4  102.09    7.90
   7   9   4    3.80    2.50
  -7  -9   4    2.40    2.10
  -7   9  -4    3.50    2.80
   7   9   4    1.30    2.50
  -7   9   4    4.10    2.80
   7   9  -4    3.40    1.90
  -7  -9  -4    3.10    3.00
   7  -9   4   -0.10    2.30
  -7   9   4   10.00    2.70
  -7 -10   4   71.69    6.20
   7  10   4   70.39    6.60
   7  10   4   88.79    7.30
  -7  10  -4   82.59    7.10
   7  10  -4   67.49    6.00
  -7 -10  -4   80.89    7.10
  -7  10   4   89.69    7.00
  -7  11  -4   89.09    8.20
  -7 -11   4   84.99    7.00
  -7  11   4  102.49    8.10
   7  11  -4   85.39    6.90
  -7 -11  -4  110.39    8.10
  -7  12  -4   28.70    4.20
  -7  12   4   28.30    4.30
  -7 -12  -4   29.50    4.80
   7  12  -4   26.80    3.20
  -7 -13   4  154.28   10.70
  -7  13  -4  125.69   12.00
   7  13  -4  142.29   10.30
  -7 -13  -4  171.58   11.40
  -7  14  -4   66.39    7.30
  -7 -14   4   50.99    6.50
   7  14  -4   58.49    6.20
  -7  14   4   47.30    6.20
  -7 -14  -4   49.99    7.20
   7  14  -4   36.80    5.60
  -7  15  -4   -4.90    3.90
  -7 -15   4    4.20    3.70
   7  15  -4    2.30    3.40
  -7  15   4   -2.50    4.10
  -7 -15  -4   -1.10    4.40
   7  15  -4   -0.20    2.70
  -7 -16   4   13.30    4.10
  -7  16  -4    1.70    4.80
  -7  16   4    3.60    4.40
   7  16  -4    1.90    2.90
   7  16  -4    6.80    3.70
  -7 -16  -4    8.50    4.70
  -7  17  -4   21.00    5.00
  -7 -17  -4   31.40    5.50
  -7  17   4   22.50    5.10
   7  17  -4   20.70    4.40
   8   0   4  553.24   32.00
  -8   0  -4  526.65   32.40
  -8   0  -4  496.65   32.10
  -8   1  -4  259.67   17.80
  -8   1  -4  260.37   17.60
   8   1   4  292.67   17.40
  -8  -1   4  283.37   17.00
   8  -1   4  287.67   17.40
   8   1  -4  296.17   16.90
  -8  -1  -4  252.97   17.50
  -8   1   4  297.07   17.10
   8   2   4   28.90    2.80
   8   2   4   22.80    2.80
  -8   2  -4   16.40    3.00
   8  -2   4   27.70    2.60
  -8  -2  -4   18.60    2.70
   8   2  -4   28.60    2.10
  -8  -2  -4   19.50    3.20
  -8   2   4   23.20    2.30
   8   3   4    0.10    1.90
  -8   3  -4   -2.00    2.40
   8   3   4    0.90    1.90
  -8   3  -4   -2.90    2.40
   8  -3   4   -2.00    1.70
  -8  -3  -4   -0.60    2.20
  -8  -3  -4   -3.40    2.00
  -8  -4   4  509.45   29.90
   8   4   4  506.45   30.00
   8   4   4  520.65   30.10
  -8   4  -4  483.85   30.10
  -8  -4  -4  500.45   30.10
  -8  -4  -4  442.56   30.10
   8  -4   4  509.55   30.00
   8   4  -4  444.46   29.50
  -8   4   4  501.85   29.90
   8   5   4  397.36   25.10
  -8  -5   4  412.86   25.10
   8   5   4  420.16   25.20
  -8   5  -4  400.26   25.30
  -8  -5  -4  405.46   25.30
   8   5  -4  411.26   24.70
   8  -5   4  433.66   25.20
  -8   5   4  391.96   25.10
  -8   6  -4  253.17   15.80
   8   6   4  238.38   15.60
  -8  -6   4  242.18   15.40
   8   6   4  237.48   15.70
   8   6  -4  256.27   15.10
  -8  -6  -4  231.08   15.80
   8  -6   4  266.37   15.80
  -8   7  -4   -3.80    2.60
  -8  -7   4   -4.80    2.10
   8   7   4   -5.70    2.30
   8   7   4    1.30    2.70
  -8   7   4   -4.80    2.70
   8   7  -4    1.60    1.40
   8  -7   4   -2.80    2.20
   8   8   4   28.60    3.40
  -8   8  -4   28.40    3.60
   8   8   4   28.50    4.90
  -8  -8   4   22.20    3.00
  -8   8   4   22.30    3.40
  -8  -8  -4   30.70    3.80
   8   8  -4   29.20    3.70
   8  -8   4   24.20    3.20
   8   8  -4   26.10    2.70
  -8  -9   4   29.30    4.00
  -8   9  -4   37.60    4.10
   8   9   4   31.70    3.70
   8   9   4   36.00    4.70
   8   9  -4   29.20    3.80
  -8  -9  -4   29.30    4.00
  -8   9   4   33.10    4.10
  -8  10  -4  228.68   14.80
  -8 -10   4  209.78   14.10
   8  10   4  206.48   14.40
   8  10  -4  213.88   13.90
  -8 -10  -4  226.38   14.70
  -8  10   4  229.58   14.60
  -8  11  -4    2.00    3.40
  -8 -11   4    1.50    4.70
  -8  11   4    4.60    3.50
   8  11  -4    7.10    2.40
  -8 -11  -4    9.00    4.00
  -8 -12   4    0.10    2.90
  -8  12  -4   -1.60    3.70
  -8  12   4    5.40    3.60
   8  12  -4    0.10    2.40
  -8 -12  -4    1.00    3.70
  -8  13  -4    8.80    3.90
  -8 -13   4    4.80    3.30
  -8 -13  -4    2.80    4.20
   8  13  -4    5.80    2.70
  -8  14  -4   39.10    5.50
  -8 -14   4   55.09    6.60
  -8 -14  -4   57.19    8.30
  -8  14   4   44.50    5.60
  -8 -15   4    1.70    3.60
  -8  15  -4   -7.20    4.20
   8  15  -4   -5.30    3.10
   8  15  -4   -0.80    2.90
  -8 -15  -4   -7.10    4.70
  -8  15   4   -8.50    4.20
  -8  16  -4   21.50    4.90
  -8  16   4   17.80    5.80
   8  16  -4   19.10    4.00
  -8 -16  -4   27.50    5.60
   8  16  -4   10.50    3.40
  -8  17  -4   -1.20    4.60
  -8 -17   4   21.40    4.40
  -8 -17  -4    7.80    5.50
  -8  17   4   -4.70    7.00
   8  17  -4   -5.60    4.00
  -9   0   4   85.29    5.40
  -9   0  -4   63.29    8.70
   9   0   4   74.99    5.90
   9   0  -4   83.19    5.30
  -9   0  -4   72.39    6.20
  -9   1  -4  731.83   43.90
  -9   1  -4  660.83   43.80
   9   1   4  628.64   43.70
  -9  -1  -4  723.73   44.10
  -9  -1  -4  721.73   43.90
  -9   1   4  777.42   43.60
   9  -1   4  760.42   43.80
   9   1  -4  766.02   43.40
  -9  -2   4   55.19    5.50
  -9   2  -4   66.79    5.80
  -9  -2   4   62.99    4.60
   9   2   4   66.69    5.40
   9   2   4   71.49    5.20
  -9  -2  -4   71.99    5.80
  -9   2   4   71.89    4.90
   9   2  -4   68.09    4.50
   9  -2   4   65.49    5.30
  -9   3  -4   36.80    4.80
   9   3   4   49.50    4.40
  -9   3  -4   44.80    4.70
  -9  -3   4   33.20    4.30
   9   3   4   47.70    4.10
   9  -3   4   42.10    4.20
  -9   3   4   37.60    4.20
  -9  -3  -4   44.60    4.80
   9   3  -4   40.00    3.10
  -9   4  -4  345.87   21.80
   9   4   4  357.16   21.80
  -9  -4   4  322.17   21.60
   9   4   4  371.86   21.70
  -9  -4  -4  313.07   21.80
  -9  -4  -4  360.06   21.80
  -9   4   4  354.76   21.50
   9   4  -4  348.47   21.10
   9  -4   4  372.56   21.70
  -9   5  -4  873.61   51.69
   9   5   4  879.61   51.59
  -9  -5   4  806.32   51.39
  -9   5   4  832.22   51.49
   9   5  -4  872.91   51.19
  -9  -5  -4  838.52   51.69
  -9  -6   4  266.97   17.40
  -9   6  -4  287.97   17.90
   9   6   4  277.77   17.60
   9   6   4  273.67   17.70
   9   6  -4  282.97   17.10
   9  -6   4  286.67   17.60
  -9  -6  -4  289.47   17.80
  -9   6   4  266.37   17.50
   9   7   4  581.04   33.00
  -9  -7   4  490.45   32.70
   9   7   4  517.65   32.90
  -9   7  -4  556.04   33.10
   9  -7   4  525.25   32.90
  -9  -7  -4  557.74   33.10
  -9   7   4  546.05   33.00
   9   7  -4  520.25   32.50
   9   8   4   10.50    2.90
  -9   8  -4   13.90    3.30
  -9  -8   4   12.60    2.60
   9   8   4   12.90    2.60
  -9   8   4   10.10    3.20
  -9  -8  -4   10.50    3.30
   9   8  -4   14.10    2.00
  -9   9  -4   25.60    3.90
  -9  -9   4   16.20    3.10
   9   9   4   24.60    3.50
   9   9  -4   20.90    2.80
  -9  -9  -4   26.90    4.00
   9   9  -4   18.90    2.50
  -9   9   4   27.20    3.70
  -9  10  -4  100.59    8.90
  -9 -10   4   87.49    8.70
  -9  10   4  114.69    8.60
  -9 -10  -4  111.39    8.60
   9  10  -4  113.39    7.70
   9  10  -4  103.29    7.60
  -9  11  -4  149.49   11.20
  -9 -11   4  136.09   10.40
  -9  11   4  151.08   11.40
   9  11  -4  139.79   10.20
   9  11  -4  167.58   10.40
  -9 -11  -4  144.79   11.00
  -9 -12   4    1.50    3.10
  -9  12  -4    6.80    6.60
   9  12  -4    0.40    2.60
  -9 -12  -4   -0.10    3.80
  -9  12   4   -2.30    3.60
  -9 -13   4    7.20    3.30
  -9  13  -4    4.90    4.20
  -9  13   4   10.60    4.00
  -9 -13  -4    6.50    4.90
  -9  14  -4   -1.20    4.60
  -9 -14   4   14.10    3.70
  -9  14   4    3.20    4.70
  -9 -14  -4   14.60    5.10
   9  14  -4    8.10    3.00
  -9 -15   4   19.20    4.00
  -9  15  -4    8.50    4.50
  -9  15   4   14.60    4.60
   9  15  -4    8.60    3.30
  -9 -15  -4   17.60    4.80
  -9  16  -4   11.80    4.70
  -9 -16   4   24.30    4.50
  -9 -16  -4   16.70    5.00
  -9  16   4   14.30    4.80
   9  16  -4    7.80    3.80
  -9  17  -4   14.70    5.00
   9  17  -4    8.60    4.00
  -9  17   4   10.60    5.40
 -10   0  -4  434.26   27.30
  10   0   4  428.56   27.10
  10   0  -4  445.96   26.80
 -10   0   4  479.35   26.90
 -10   0  -4  419.96   27.20
 -10  -1   4   84.39    5.30
  10   1   4   73.69    5.80
 -10   1  -4   83.09    6.40
 -10   1  -4   69.89    6.30
 -10   1   4   76.59    5.50
 -10  -1  -4   63.29    6.60
 -10  -1  -4   81.39    6.40
  10  -1   4   71.39    5.80
  10   1  -4   71.99    5.10
  10   2   4    2.50    1.90
 -10   2  -4    5.90    2.60
 -10  -2   4    2.60    2.60
 -10  -2   4    3.70    1.30
 -10   2  -4    3.20    2.30
  10   2  -4    3.60    1.10
  10  -2   4    7.60    2.30
 -10  -2  -4    1.50    2.60
 -10  -2  -4    3.50    2.50
 -10   2   4    1.40    1.80
 -10   3  -4   91.79    8.50
 -10   3  -4  109.29    8.10
  10   3   4  107.39    7.70
 -10  -3   4  104.09    7.70
  10   3   4  101.89    7.70
  10   3  -4  108.19    6.80
  10  -3   4  113.79    7.60
 -10  -3  -4  115.59    8.10
 -10   3   4  108.99    7.40
 -10  -3  -4   89.59    8.30
 -10  -4   4  508.95   32.50
 -10   4  -4  535.45   32.70
  10   4   4  521.25   32.60
  10   4   4  542.55   32.50
 -10   4  -4  543.05   32.80
 -10  -4  -4  549.05   32.70
  10  -4   4  562.34   32.60
  10   4  -4  503.15   32.00
 -10  -4  -4  526.65   32.80
 -10   4   4  519.95   32.40
  10   5   4   17.50    2.70
 -10   5  -4   23.20    4.40
  10   5   4   25.00    3.20
 -10  -5   4   14.80    2.90
 -10  -5  -4   23.30    3.50
  10  -5   4   24.70    2.90
 -10   5   4   14.60    3.30
  10   5  -4   25.00    2.50
 -10   6  -4  437.06   25.30
  10   6   4  403.76   25.20
  10   6   4  403.46   25.10
 -10  -6   4  374.56   24.90
  10  -6   4  403.96   25.00
  10   6  -4  411.36   24.50
 -10   6   4  390.66   24.90
  10   7   4   -3.30    2.50
  10   7   4   -2.70    2.20
 -10  -7   4   -5.40    4.50
 -10   7  -4   -2.70    3.00
 -10  -7  -4   -0.90    3.20
 -10   7   4   -1.00    2.90
  10   7  -4   -3.00    1.50
  10   8   4   37.50    4.90
 -10   8  -4   44.20    6.00
 -10  -8   4   34.30    4.80
 -10  -8  -4   47.00    5.80
  10   8  -4   36.00    4.00
 -10   8   4   53.79    6.20
  10   9   4    0.00    2.80
 -10   9  -4    1.00    3.30
 -10  -9   4   -1.20    2.60
 -10  -9  -4    3.60    3.40
 -10   9   4   -3.60    3.40
  10   9  -4    2.60    1.90
 -10 -10   4    7.00    3.00
 -10  10  -4   13.20    3.80
 -10  10   4   11.80    3.60
 -10 -10  -4   10.70    3.90
  10  10  -4   11.20    2.30
 -10  11  -4   -1.40    6.10
 -10 -11   4   -0.30    2.90
  10  11  -4    3.30    2.40
 -10 -11  -4   -2.60    4.20
 -10  11   4   -4.40    3.50
  10  11  -4    7.80    2.70
 -10 -12   4    5.00    3.50
 -10  12  -4    0.40    4.20
 -10 -12  -4    4.00    4.10
  10  12  -4   12.80    2.80
 -10  12   4   15.00    7.00
 -10  13  -4    9.50    4.40
 -10 -13   4   14.00    3.80
  10  13  -4   24.20    4.90
  10  13  -4   14.70    3.20
 -10 -13  -4   13.40    5.20
 -10  13   4    6.20    4.80
 -10  14  -4   38.70    5.60
 -10 -14   4   54.39    6.10
 -10  14   4   28.20    5.70
  10  14  -4   46.40    5.80
 -10 -14  -4   39.40    6.10
 -10  15  -4    4.70    4.50
 -10 -15   4    4.90    3.70
 -10 -15  -4    6.50    5.20
 -10  15   4   -3.30    4.40
 -10  16  -4   -1.40    5.10
 -10 -16   4   10.60    4.20
  10  16  -4   -1.10    3.70
 -10  16   4    0.90    4.70
 -10 -16  -4    4.70    5.30
  11   0   4  428.36   26.70
 -11   0  -4  431.26   27.00
 -11   0  -4  439.76   27.00
 -11   0   4  434.96   26.40
 -11  -1   4  743.13   40.70
 -11   1  -4  618.24   41.10
 -11  -1   4  669.93   41.20
  11   1   4  666.33   41.00
 -11   1  -4  684.23   41.20
 -11   1   4  671.83   40.80
  11  -1   4  668.93   41.00
  11   1  -4  681.03   40.60
 -11  -1  -4  699.13   41.20
 -11  -1  -4  629.84   41.10
 -11  -2   4    2.60    2.60
 -11  -2   4   11.10    1.70
  11   2   4    9.40    2.30
 -11   2  -4    7.40    3.20
 -11   2  -4    1.60    2.70
 -11   2   4    2.10    2.10
 -11  -2  -4    5.80    2.70
 -11  -2  -4    9.60    3.20
 -11  -3   4   35.40    5.10
 -11   3  -4   38.90    4.50
 -11   3  -4   37.70    4.10
  11   3   4   42.10    4.90
 -11  -3  -4   42.90    5.40
  11   3  -4   48.00    3.40
 -11   3   4   34.80    4.60
 -11  -3  -4   34.80    4.30
  11  -3   4   44.40    4.60
 -11   4  -4   80.29    7.60
  11   4   4   97.59    7.00
  11   4   4   94.49    7.10
 -11  -4   4   73.29    7.20
 -11   4  -4   96.89    7.50
  11   4  -4   91.09    5.90
 -11  -4  -4   88.09    7.80
 -11  -4  -4  102.49    7.60
 -11   4   4   84.59    6.80
  11  -4   4   81.29    6.90
  11   5   4  578.94   37.60
 -11  -5   4  600.04   37.30
 -11   5  -4  591.04   37.50
 -11  -5  -4  673.23   37.60
  11  -5   4  614.74   37.30
  11   5  -4  604.04   36.80
 -11   5   4  606.44   37.20
 -11  -6   4   10.60    3.00
  11   6   4   13.30    2.70
 -11   6  -4   18.70    3.50
  11   6  -4   15.10    1.80
 -11   6   4   17.60    2.90
 -11  -6  -4   22.80    3.70
  11   7   4  281.87   18.10
 -11  -7   4  268.77   18.10
 -11   7  -4  312.57   19.20
 -11  -7  -4  294.37   18.50
 -11   7   4  281.27   18.40
  11   7  -4  276.77   17.60
 -11  -8   4   12.20    3.10
 -11   8  -4   17.20    3.90
  11   8   4   18.80    3.00
 -11   8   4   16.00    3.40
 -11  -8  -4   21.00    3.90
  11   8  -4   15.40    2.10
 -11  -9   4   18.20    3.60
 -11   9  -4   19.50    4.20
 -11   9   4   22.90    3.90
  11   9  -4   32.30    3.90
 -11  -9  -4   27.30    4.30
 -11 -10   4  101.49    8.50
 -11  10  -4   99.59    9.20
 -11 -10  -4  114.59    9.00
 -11  10   4  107.09    9.40
  11  10  -4  100.29    7.60
 -11  11  -4  194.38   14.60
 -11 -11   4  207.68   13.80
  11  11  -4  183.68   13.40
 -11 -11  -4  218.28   14.50
 -11  11   4  222.28   14.40
 -11  12  -4   -7.10    4.10
 -11 -12   4    5.40    3.60
 -11 -12  -4    1.50    7.30
 -11  12   4   -1.50    4.00
  11  12  -4    1.90    2.60
 -11  13  -4   -1.40    4.30
 -11 -13   4    4.70    3.60
 -11 -13  -4    0.70    4.30
 -11  13   4    1.80    4.70
 -11  14  -4    9.00    4.50
 -11 -14   4   10.20    3.70
 -11  14   4    6.40    5.00
 -11 -14  -4    9.10    4.70
  11  14  -4   10.70    3.00
 -11  15  -4   19.00    5.20
 -11  15   4   23.90    5.60
 -11 -15  -4   25.00    5.90
  12   0   4   99.19    7.20
 -12   0  -4   89.29    7.60
 -12   0  -4   94.69    7.40
 -12   0   4   76.99    6.40
  12   0  -4   90.69    6.20
 -12   1  -4  127.59    8.80
 -12  -1   4  116.19    8.60
  12   1   4  119.69    8.50
 -12  -1   4  107.99    7.80
 -12   1  -4  115.79    9.00
 -12  -1  -4  122.29    9.10
 -12  -1  -4  121.29    9.00
 -12   1   4  105.29    8.00
  12  -1   4  116.19    8.50
 -12   2  -4   34.40    3.90
  12   2   4   34.50    4.70
 -12  -2   4   36.70    4.90
 -12   2  -4   38.30    4.60
 -12  -2   4   30.70    3.00
 -12   2   4   24.90    3.20
 -12  -2  -4   39.70    4.40
  12   2  -4   43.00    3.30
  12  -2   4   41.30    4.40
 -12  -2  -4   38.40    5.10
  12   3   4   -5.40    2.30
 -12   3  -4   -5.00    2.90
 -12   3  -4   -3.30    3.10
  12  -3   4   -2.70    2.30
 -12  -3  -4   -6.60    3.10
  12   3  -4   -1.80    1.40
 -12   3   4   -4.10    2.30
 -12  -3  -4   -5.90    3.10
 -12  -4   4   91.39    7.50
 -12   4  -4  105.69    8.60
 -12   4  -4   94.19    8.30
  12   4   4  119.29    7.40
 -12  -4  -4  104.39    8.20
  12  -4   4   86.89    7.50
  12   4  -4   95.59    6.40
 -12   4   4   91.69    7.40
 -12  -4  -4   87.99    8.40
  12   5   4   70.69    6.50
 -12   5  -4   75.89    7.40
 -12   5  -4   75.29    7.10
 -12  -5   4   78.69    7.00
  12   5  -4   74.39    5.20
 -12   5   4   70.59    6.60
 -12   6  -4   10.70    3.60
 -12  -6   4    8.60    3.30
  12   6   4   10.40    2.80
 -12   6   4    4.90    3.10
  12   6  -4   11.80    1.70
 -12  -6  -4    8.70    3.50
 -12  -7   4    5.10    3.00
  12   7   4    4.20    2.90
 -12   7  -4    0.40    3.80
 -12  -7  -4    2.70    3.60
 -12   7   4   -3.20    2.90
 -12   8  -4   29.90    4.50
 -12  -8   4   24.80    3.80
  12   8  -4   35.00    3.70
 -12  -8  -4   34.70    4.60
 -12   8   4   29.50    4.30
 -12  -9   4   41.90    5.80
 -12   9  -4   37.90    5.20
  12   9  -4   45.40    4.50
 -12   9   4   43.00    5.00
 -12  -9  -4   46.50    6.60
 -12  10  -4   42.10    6.00
 -12 -10   4   53.19    6.10
  12  10  -4   43.10    4.80
 -12 -10  -4   51.49    6.80
 -12  10   4   32.20    5.00
 -12 -11   4   17.70    3.90
 -12  11  -4   14.40    5.50
 -12 -11  -4   20.60    4.80
  12  11  -4   15.00    2.70
 -12  11   4   24.70    7.60
 -12 -12   4   -0.50    3.50
 -12  12  -4    0.60    4.40
  12  12  -4   -1.30    2.40
 -12  12   4   -6.00    4.10
 -12 -12  -4   -5.60    4.80
 -12  13  -4    0.40    4.30
 -12 -13   4    4.50    3.90
 -12  13   4    2.30    4.90
 -12 -13  -4    2.50    4.50
 -12 -14   4   13.90    4.40
 -12  14  -4    9.90    4.90
  12  14  -4    8.40    2.90
 -12  14   4   11.80    5.30
 -12 -14  -4   17.80    5.10
 -12  15  -4    3.80    5.40
 -12 -15   4   11.70    4.20
 -12 -15  -4    4.80    5.00
 -12  15   4   -0.20    5.30
 -13   0  -4   69.49    6.60
 -13   0   4   57.89    6.60
 -13   0  -4   66.39    6.90
  13   0   4   67.99    5.80
  13   0  -4   69.19    5.30
 -13   0   4   66.69    5.50
 -13   1  -4   64.39    6.70
  13   1   4   66.29    5.90
 -13  -1   4   73.49    5.50
 -13  -1   4   74.79    6.70
 -13   1  -4   68.09    7.10
 -13   1   4   66.39    5.70
  13  -1   4   61.29    6.40
 -13  -1  -4   68.69    6.60
  13   1  -4   67.59    5.20
 -13  -1  -4   67.49    7.10
 -13   2  -4   -5.70    3.00
 -13  -2   4   -6.50    2.90
 -13  -2   4   -4.20    1.80
 -13   2  -4   -6.50    3.20
  13   2   4   -2.50    2.50
 -13   2   4   -5.20    2.20
 -13  -2  -4   -8.40    3.40
  13  -2   4   -6.10    2.30
  13   2  -4   -3.80    2.30
 -13  -2  -4   -6.00    3.20
 -13   3  -4    1.50    3.00
  13   3   4    5.00    2.50
 -13   3  -4   -1.30    3.60
 -13  -3   4   -2.90    3.00
 -13  -3  -4   -3.20    3.40
 -13  -3  -4    2.30    3.00
 -13   3   4   -0.30    2.50
 -13   4  -4   15.50    4.00
 -13  -4   4   13.40    3.60
  13   4   4   16.90    2.70
 -13   4  -4   16.30    3.70
 -13  -4  -4   17.80    4.00
 -13  -4  -4   10.50    3.90
  13   4  -4   16.60    2.10
 -13   4   4   12.70    3.00
 -13   5  -4   -3.00    3.20
  13   5   4    0.40    2.60
 -13  -5   4   -0.70    3.30
 -13   5  -4   -8.30    3.70
 -13   5   4   -0.40    2.90
  13   5  -4   -0.10    1.60
 -13  -5  -4   -2.60    3.50
 -13  -6   4   15.40    3.50
 -13   6  -4   14.50    3.80
  13   6   4   10.10    3.00
 -13   6   4   11.00    3.40
 -13  -6  -4   10.20    3.90
 -13  -7   4   79.69    7.40
 -13   7  -4   79.09    8.00
 -13   7   4   82.09    7.70
 -13  -7  -4   76.39    7.80
 -13   8  -4    1.00    4.40
 -13  -8   4    2.00    3.60
  13   8  -4    8.40    1.90
 -13   8   4   10.10    3.80
 -13  -8  -4    7.90    4.20
 -13  -9   4   11.40    3.70
 -13   9  -4   15.20    4.30
 -13   9   4    4.90    3.80
  13   9  -4   10.40    2.20
 -13  10  -4   18.90    4.70
 -13 -10   4   25.40    4.10
 -13  10   4   18.30    4.40
  13  10  -4   21.00    2.70
 -13 -10  -4   23.20    4.80
 -13  11  -4   24.10    5.00
 -13 -11   4   28.50    4.30
 -13  11   4   28.20    5.10
 -13 -11  -4   25.90    5.00
  13  11  -4   22.20    3.00
 -13 -12   4   -2.00    3.90
 -13  12  -4    1.30    4.90
 -13 -12  -4   -0.80    5.00
 -13  12   4   -1.50    4.20
  13  12  -4    0.50    2.40
 -13  13  -4   23.30    5.50
 -13  13   4   32.00    5.60
 -13 -14   4    7.20    4.10
 -13  14   4    0.80    5.20
 -13 -14  -4    7.10    5.00
 -14   0   4    4.60    3.80
 -14   0   4    0.60    2.20
 -14   0  -4   -1.60    3.00
  14   0  -4   -1.50    1.90
 -14   0  -4    0.60    3.80
 -14  -1   4   58.59    6.30
 -14   1  -4   53.29    6.70
 -14  -1   4   42.70    4.90
 -14   1  -4   58.99    6.20
 -14   1   4   45.10    5.10
  14   1  -4   44.00    4.50
 -14  -1  -4   51.39    6.10
 -14  -1  -4   42.70    5.40
 -14  -2   4    3.40    2.20
 -14  -2   4    8.70    3.80
  14   2   4    6.20    2.80
 -14   2  -4    9.80    4.00
 -14   2  -4    9.20    3.40
 -14  -2  -4    8.00    3.30
 -14  -2  -4    6.60    3.80
  14   2  -4    6.70    1.90
 -14   2   4    8.60    5.00
 -14   3  -4    2.30    3.60
 -14   3  -4   -0.90    3.80
  14   3   4    3.60    4.50
 -14  -3   4    4.50    3.70
 -14   3   4    3.50    2.70
  14   3  -4    2.40    1.70
 -14  -3  -4   -1.50    3.50
 -14  -3  -4   -2.50    3.60
 -14   4  -4    8.90    3.50
 -14   4  -4    5.20    3.90
 -14  -4   4   12.20    3.80
 -14  -4  -4    5.90    3.80
 -14   4   4    0.60    3.00
 -14  -5   4   22.50    3.90
 -14   5  -4   17.90    4.70
 -14   5  -4   19.70    4.10
 -14  -5  -4   18.90    4.40
 -14   5   4   17.80    3.50
 -14   6  -4   22.40    4.30
 -14  -6   4   22.60    4.10
 -14   6   4   17.30    3.50
 -14  -6  -4   21.30    4.50
 -14   7  -4    6.90    7.70
 -14  -7   4    0.50    3.90
  14   7  -4    3.30    2.00
 -14   7   4    4.70    3.60
 -14  -8   4   11.60    3.90
 -14   8  -4   13.50    4.30
 -14   8   4    7.00    4.20
 -14  -8  -4   17.40    5.00
  14   8  -4    9.60    2.10
 -14   9  -4   68.89    8.50
 -14  -9   4   81.09    7.50
 -14  -9  -4   75.19    8.30
 -14   9   4   64.99    8.40
  14   9  -4   65.89    5.60
 -14 -10   4   10.30    4.00
 -14  10  -4    8.80    4.40
 -14 -10  -4    6.50    4.60
 -14  10   4   14.50    4.70
  14  10  -4    7.30    2.20
 -14  11  -4   13.30    4.80
 -14 -11   4   12.00    4.20
 -14 -11  -4   11.70    5.30
  14  11  -4   11.70    2.40
 -14  11   4   15.50    4.70
 -14 -12   4    3.40    4.30
 -14  12  -4   13.30    4.90
 -14 -12  -4    6.70    4.80
  14  12  -4    4.00    2.40
 -14  12   4    3.80    4.40
 -14 -13   4    7.30    4.40
 -14  13  -4    3.80    4.90
 -14 -13  -4   10.50    5.10
 -14  13   4    7.00    5.20
 -15   0   4   99.99    8.80
 -15   0  -4  124.49    9.30
 -15   0   4   95.99    7.80
 -15   0  -4  126.79   13.70
  15   0  -4   83.29    7.40
 -15  -1   4  522.55   31.90
 -15   1  -4  537.65   32.50
 -15  -1   4  528.95   32.50
 -15  -1  -4  511.75   35.00
 -15  -1  -4  530.25   32.60
  15   1  -4  466.65   31.70
 -15   1   4  550.54   32.80
 -15  -2   4    1.00    2.40
 -15   2  -4    2.70    3.80
 -15  -2   4    3.20    4.10
 -15   2  -4   -0.20    7.00
 -15   2   4    4.60    2.60
  15   2  -4   -1.60    2.00
 -15  -2  -4    6.60    3.90
 -15   3  -4   24.30    4.90
 -15  -3   4   32.90    4.70
 -15   3  -4   30.20    4.30
 -15  -3  -4   31.20    8.20
 -15  -3  -4   12.60    4.30
  15   3  -4   23.70    2.60
 -15   3   4   25.50    3.50
 -15   4  -4   15.90    5.00
 -15  -4   4   13.90    4.20
 -15   4  -4   10.40    4.20
 -15  -4  -4    8.30    3.80
 -15   4   4    6.50    3.20
  15   4  -4    5.40    2.00
 -15  -4  -4    7.20    4.50
 -15  -5   4  413.06   25.40
 -15   5  -4  418.86   25.70
 -15   5  -4  396.76   25.70
  15   5  -4  355.26   24.30
 -15   5   4  401.86   25.00
 -15  -5  -4  406.46   25.50
 -15  -6   4    6.60    4.00
 -15   6  -4    5.50    4.30
  15   6  -4    0.10    1.80
 -15  -6  -4    3.40    4.80
 -15   6   4    6.10    3.60
 -15   7  -4   54.39    7.60
 -15  -7   4   55.09    7.30
 -15   7  -4   47.80    6.60
  15   7  -4   46.90    4.40
 -15   7   4   57.59    7.20
 -15  -7  -4   53.29    7.60
 -15   8  -4   -2.20    4.60
 -15  -8   4    2.20    4.00
 -15   8   4   -5.10    3.50
 -15  -8  -4    1.10    4.40
  15   8  -4    2.10    1.80
 -15  -9   4  129.19   10.20
 -15   9  -4  133.59   10.90
 -15  -9  -4  131.99   11.60
  15   9  -4  114.09    8.30
 -15   9   4  111.89   15.40
 -15  10  -4   22.20    5.10
 -15 -10   4   18.90    4.60
 -15  10   4   27.60    5.10
 -15 -10  -4   20.90    5.20
  15  10  -4   35.60    4.00
 -15 -11   4  126.49   10.90
 -15  11  -4  131.39   11.50
  15  11  -4  119.59    8.80
 -15 -11  -4  136.99   11.30
 -15  11   4  130.99   10.90
 -15 -12   4    3.20    4.50
 -15  12  -4    5.90    5.50
 -15 -12  -4    5.50    4.90
 -15  12   4   -0.10    4.50
 -16   0  -4   23.00    4.90
 -16   0  -4   18.70    4.50
 -16   0   4   20.80    4.60
 -16  -1   4   57.79    5.90
 -16   1  -4   55.09    7.20
 -16  -1   4   55.29    7.30
 -16   1  -4   64.29    7.80
  16   1  -4   44.40    5.40
 -16  -1  -4   70.49    7.90
 -16   1   4   60.39    6.00
 -16  -1  -4   65.09    8.00
 -16  -2   4   30.20    5.00
 -16   2  -4   19.70    4.70
 -16   2  -4   23.60    4.80
 -16  -2   4   19.20    3.00
 -16  -2  -4   24.00    4.90
  16   2  -4   19.80    2.70
 -16   2   4   19.20    4.80
 -16  -2  -4   25.90    4.70
 -16   2   4   22.00    3.50
 -16  -3   4   18.00    4.30
 -16   3  -4   15.30    4.80
 -16   3  -4   11.50    4.10
  16   3  -4   10.10    2.30
 -16   3   4   10.20    3.30
 -16  -3  -4   14.00    4.50
 -16   4  -4   12.90    7.20
 -16   4  -4   18.10    5.40
 -16  -4   4   16.20    4.70
 -16   4   4   17.00    3.70
  16   4  -4   13.70    2.40
 -16  -4  -4   19.90    4.80
 -16  -4  -4   16.60    4.60
 -16   5  -4   87.79    9.20
 -16  -5   4   81.99    9.00
 -16   5  -4   80.79    8.60
  16   5  -4   73.89    6.20
 -16   5   4   95.09    7.80
 -16  -5  -4   87.09    8.90
 -16   6  -4   -0.90    4.20
 -16  -6   4   -2.20    4.30
 -16   6  -4   -3.50    4.60
 -16   6   4   -2.50    3.50
 -16  -6  -4    1.10    4.90
  16   6  -4   -1.30    1.80
 -16  -7   4    1.80    4.30
 -16   7  -4   -7.10    4.50
 -16   7  -4    0.20    4.70
  16   7  -4   -0.50    1.90
 -16  -7  -4    1.90    4.50
 -16   7   4    2.30    3.40
 -16   8  -4   13.30    4.60
 -16   8  -4    9.10    5.50
 -16  -8   4   13.70    4.50
 -16   8   4   10.30    4.40
 -16  -8  -4   11.90    4.90
  16   8  -4    8.00    2.10
 -16  -9   4   23.80    5.00
 -16   9  -4   17.50    5.00
 -16  -9  -4   18.30    5.30
 -16   9   4   24.10    4.50
  16   9  -4   32.90    3.80
 -16  10  -4   11.70    4.90
 -16 -10   4   14.30    8.60
 -16 -10  -4   12.90    5.60
  16  10  -4   15.00    3.50
 -16  10   4   13.20    4.50
 -17   0   4   21.80    5.00
 -17   0   4   18.60    3.40
 -17   0  -4   27.70    5.30
 -17   0  -4   20.20    4.80
 -17   1  -4   21.00    4.30
 -17  -1   4   18.80    4.70
 -17   1  -4   15.10    5.10
 -17  -1  -4   24.80    4.80
 -17  -1  -4   24.30    5.10
  17   1  -4   15.50    2.80
 -17   1   4   12.50    3.30
 -17   1   4   17.10    4.90
 -17   2  -4   -0.60    4.50
 -17  -2   4   -0.60    4.70
 -17  -2  -4    0.00    5.20
 -17   2   4   -0.20    3.10
 -17  -2  -4    3.00    4.20
 -17   2   4   -1.90    4.50
  17   2  -4   -3.60    2.20
 -17  -3   4   -0.50    4.20
 -17   3  -4    3.10    4.50
 -17   3  -4   -1.60    4.60
 -17  -3  -4    6.80    5.10
  17   3  -4    0.50    2.20
 -17   3   4    3.80    3.30
 -17  -3  -4    3.00    3.80
 -17   4  -4   15.90    4.90
 -17   4  -4   13.80    5.00
 -17  -4   4   19.10    5.10
  17   4  -4   12.80    2.40
 -17   4   4   20.70    3.90
 -17  -4  -4   16.90    4.20
 -17  -4  -4   19.90    5.50
 -17   5  -4   10.10    4.90
 -17   5  -4    5.40    5.10
 -17  -5   4    9.10    4.40
 -17   5   4   14.70    3.80
  17   5  -4   12.00    2.20
 -17  -5  -4   13.40    5.40
 -17   6  -4   14.00    5.30
 -17   6  -4   18.60    5.10
 -17  -6   4   15.70    4.90
  17   6  -4   11.60    2.30
 -17   6   4   18.60    4.10
 -17  -6  -4   19.80    5.60
 -17   7  -4   12.10    4.70
 -17   7  -4    9.30    5.10
 -17  -7   4   12.80    4.90
  17   7  -4    7.70    2.10
 -17   7   4   10.30    4.30
 -17  -7  -4   15.80    5.00
 -17   8  -4   -0.60    5.00
 -17  -8   4   -1.50    4.60
 -17   8  -4    5.30    5.10
 -17  -8  -4    1.90    4.90
  17   8  -4    2.00    2.00
 -17   8   4    7.90    4.40
 -17  -9   4   -3.80    4.60
 -17   9  -4    1.40    4.70
 -17   9  -4   -5.80    5.10
 -17  -9  -4    4.00    5.00
 -17   9   4   -0.50    4.50
 -18   0  -4   26.00    6.00
 -18   0   4   19.70    5.00
 -18   0  -4   24.00    5.00
 -18   0   4   24.40    3.60
 -18  -1   4   -1.30    4.40
 -18   1  -4   -6.40    4.70
 -18  -1   4    0.90    2.80
 -18   1  -4    0.30    4.40
 -18  -1  -4   -0.40    4.90
 -18   1   4    1.90    3.00
 -18   1   4   -9.00    5.00
 -18  -1  -4   -0.50    5.10
 -18   2  -4    6.80    4.20
 -18  -2   4    1.60    5.00
 -18   2  -4    3.80    4.90
 -18   2   4    4.10    5.30
 -18  -2  -4   10.00    7.30
  18   2  -4    0.40    2.40
 -18   2   4    2.50    3.30
 -18  -2  -4   -0.60    5.00
 -18  -3   4   -0.60    4.90
 -18   3  -4    1.10    4.50
 -18   3  -4   -1.60    4.80
 -18   3   4    3.70    4.90
  18   3  -4   -2.20    2.20
 -18  -3  -4    2.60    4.80
 -18   3   4    0.70    3.40
 -18   4  -4   19.10    5.40
 -18   4  -4   23.10    5.10
 -18  -4   4   19.60    4.90
 -18   4   4   20.40    3.90
  18   4  -4   15.00    2.70
 -18  -4  -4   20.50    5.20
 -18  -5   4    0.80    5.00
 -18   5  -4   -0.30    4.30
 -18   5  -4    0.10    5.10
 -18  -5  -4   -4.60    4.80
  18   5  -4   -3.60    2.00
 -18   5   4   -2.00    3.80
 -18   6  -4    8.00    4.60
 -18   6  -4    9.90    5.50
 -18  -6   4   10.60    5.00
 -18  -6  -4   11.00    5.10
 -18   6   4   11.70    4.20
 -18   7  -4   -1.30    5.10
 -18  -7   4   -6.60    4.80
 -18   7  -4   -4.80    5.20
 -18  -7  -4   -2.10    4.90
 -18   7   4    4.20    4.30
 -19   0  -4    7.80    5.30
 -19   0   4    8.50    5.60
 -19   0   4   15.70    3.30
 -19   0  -4   12.60    4.70
 -19   1  -4   18.60    5.20
 -19  -1   4   16.80    5.60
 -19   1  -4   19.50    6.10
 -19  -1  -4   21.40    5.20
 -19   1   4   14.10    5.70
 -19   1   4   14.70    3.60
 -19   2  -4   -2.40    5.20
 -19   2  -4    1.40    4.60
 -19  -2   4   -1.90    5.20
 -19   2   4   -6.70    4.90
 -19  -2  -4    8.80    4.20
 -19   2   4   -2.40    3.40
 -19  -2  -4   -3.70    5.70
 -19   3  -4   -3.40    4.30
 -19   3  -4   -0.50    5.00
 -19  -3   4   -8.30    5.30
 -19   3   4   -2.00    3.60
 -19  -3  -4   -2.50    5.10
 -19   3   4    1.10    5.60
 -19  -3  -4   11.00    4.70
 -19   4  -4    7.80    4.60
 -19  -4   4   10.00    5.40
 -19   4  -4    9.20    5.40
 -19  -4  -4   10.10    5.40
 -19   4   4   13.50    4.10
 -19   4   4    8.90    5.40
   0   0  -5    1.60    1.00
   0   0  -5    0.20    0.90
   0   0   5    0.60    0.90
   0   0   5    1.20    0.90
   0  -1   5    0.00    0.60
   0   1   5   -1.00    1.00
   0  -1   5   -0.30    0.80
   0   1  -5   -0.60    0.70
   0   1   5    0.10    0.80
   0  -1  -5   -0.70    0.90
   0   1  -5    0.50    0.90
   0  -2   5  612.94   39.80
   0   2   5  695.13   41.20
   0   2  -5  624.54   39.80
   0  -2  -5  549.74   40.30
   0   3   5   -2.20    1.10
   0  -3   5   -1.00    0.90
   0   3  -5   -1.10    0.90
   0   4   5   15.50    1.80
   0  -4  -5   15.20    2.00
   0  -4   5    9.80    1.50
   0   4  -5   14.70    1.60
   0   5  -5   -1.00    1.40
   0  -5  -5   -4.20    1.70
   0  -5   5   -2.30    1.10
   0   5   5   -0.50    1.60
   0  -6  -5  693.63   42.10
   0  -6   5  692.13   41.90
   0   7  -5   -2.50    1.10
   0   7  -5   -1.00    1.60
   0   8  -5  365.76   21.70
   0   8   5  374.46   22.10
   0  -8  -5  353.56   22.30
   0   8  -5  331.67   22.00
   0   9   5   -3.60    2.00
   0   9  -5   -2.90    1.40
   0   9  -5   -3.60    2.10
   0  10  -5    6.70    1.70
   0  10   5    4.10    2.40
   0  10  -5    2.70    2.20
   0 -10  -5   -2.10    3.10
   0  11  -5   -2.20    1.80
   0  11   5   -2.40    2.40
   0  11  -5   -3.90    2.70
   0  12  -5    3.40    2.10
   0 -12  -5   -0.30    3.70
   0  12  -5    5.30    2.70
   0  13  -5   -3.80    2.70
   0  13  -5   -4.60    2.10
   0  14  -5   11.40    2.60
   0  14  -5    6.10    3.60
   0  15  -5    0.50    2.60
   0  15  -5   -1.20    3.60
   0  16  -5   31.90    4.60
   0  16  -5   15.90    6.50
   0  17  -5   -0.40    2.80
   0  17  -5   -6.60    4.20
   0  18  -5    5.40    4.10
   0  19  -5   -5.30    4.80
   1   0   5   -1.20    1.00
  -1   0   5    0.60    0.80
   1   0   5    0.90    0.90
   1   0  -5   -0.30    0.80
  -1   0  -5    1.10    0.90
  -1   0  -5   -0.50    0.90
  -1   0   5    0.10    0.70
   1   0  -5   -1.00    0.80
   1   1   5  729.63   47.90
  -1   1  -5  660.23   47.10
   1  -1  -5  701.23   46.00
  -1   1   5  884.21   46.70
   1  -1   5  716.43   47.30
  -1   2  -5 2566.14  173.98
  -1  -2   5 3110.99  172.88
   1  -2  -5 2898.71  173.88
   1   2   5 3067.79  175.38
   1   2  -5 2550.64  172.48
  -1   2   5 2906.01  173.98
  -1   3  -5 1619.84  114.79
  -1  -3   5 2066.29  114.69
   1  -3  -5 1826.32  115.29
   1   3   5 2030.60  116.69
  -1   3   5 1862.01  115.39
   1  -3   5 1854.91  115.39
  -1  -3  -5 1673.63  115.59
   1   3  -5 1866.01  114.19
  -1   4  -5  293.07   17.50
   1  -4  -5  288.77   17.60
  -1  -4   5  289.07   17.30
   1   4   5  277.17   17.50
  -1  -4  -5  266.97   17.60
   1  -4   5  286.17   17.40
   1   4  -5  295.27   17.40
  -1   4   5  284.87   17.50
   1   5   5  121.69    7.60
  -1  -5   5  105.69    7.20
  -1   5  -5  102.29    7.40
   1  -5  -5  113.49    7.80
  -1   5   5  120.59    7.60
   1   5  -5  117.59    7.30
  -1  -5  -5  115.09    7.70
   1  -5   5  112.69    7.30
  -1   6  -5  731.43   43.80
   1  -6  -5  718.13   44.00
  -1   7  -5  127.79    8.40
   1  -7  -5  106.19    8.80
  -1   7  -5  116.29    8.00
   1   7   5  124.79    8.50
   1   7  -5  134.99    8.20
  -1   7   5  130.09    8.50
   1   7  -5  131.89    7.80
   1  -7   5  142.89    8.30
  -1  -7  -5  106.39    8.60
  -1   8  -5  443.96   28.30
  -1   8  -5  465.45   28.10
   1   8   5  476.15   28.40
   1  -8  -5  423.16   28.60
   1   8  -5  492.65   28.00
  -1  -8  -5  446.56   28.50
  -1   8   5  490.35   28.40
  -1   9  -5  678.93   43.50
   1   9   5  718.23   43.60
   1  -9  -5  696.13   43.80
  -1   9  -5  767.02   43.40
  -1   9   5  712.43   43.60
   1   9  -5  776.32   43.20
  -1  -9  -5  701.93   43.70
   1   9  -5  675.83   43.40
  -1  10  -5    0.30    1.70
  -1  10  -5   -1.90    2.60
   1  10   5   -1.70    2.40
   1  10  -5    2.00    2.10
  -1  10   5   -1.50    2.20
  -1 -10  -5   -4.90    3.00
  -1  11  -5   26.20    3.80
   1  11   5   31.60    4.40
  -1 -11  -5   21.30    4.30
  -1  11   5   24.70    3.30
   1  11  -5   32.80    3.40
   1  11  -5   19.90    3.00
  -1  12  -5  416.76   26.00
  -1  12  -5  431.56   26.30
   1  12  -5  414.26   25.90
   1  12  -5  417.46   26.20
  -1 -12  -5  437.76   26.80
  -1  13  -5   94.49    7.90
  -1  13  -5   86.09    6.70
   1  13  -5   81.09    7.10
   1  13  -5   83.69    6.50
  -1 -13  -5   74.89    8.30
  -1  14  -5    7.50    3.60
  -1  14  -5    3.20    2.40
   1  14  -5    1.70    3.00
   1  14  -5    3.70    2.40
  -1 -14  -5    0.10    4.20
  -1  15  -5  138.69   10.00
  -1  15  -5  141.89   10.40
   1  15  -5  136.49   10.70
   1  15  -5  126.19    9.50
  -1  16  -5   49.50    6.70
  -1  16  -5   56.39    5.70
   1  16  -5   34.70    4.90
   1  16  -5   47.60    5.30
  -1  17  -5    7.90    4.60
   1  17  -5    8.70    2.90
   1  17  -5    7.40    4.30
  -1  18  -5   10.60    4.40
   1  18  -5    6.10    4.10
  -2   0  -5   -0.20    1.00
  -2   0  -5   -1.30    1.00
  -2   0   5   -1.30    0.70
   2   0   5   -0.90    0.90
   2   0   5   -0.10    1.00
  -2   1  -5   16.60    2.10
  -2   1  -5   17.30    1.70
   2   1   5   11.90    1.80
  -2  -1   5   16.60    1.40
  -2  -1   5   11.60    1.50
   2   1   5   15.00    2.00
   2  -1   5   16.00    1.70
   2  -1   5   15.50    1.90
  -2  -1  -5   14.20    1.60
   2   1  -5   14.00    1.50
  -2   1   5   16.70    1.90
  -2  -1  -5   14.50    1.70
  -2   2  -5  303.97   16.90
  -2  -2   5  279.67   16.80
  -2   2  -5  243.58   17.00
   2   2   5  289.97   17.10
   2   2   5  290.27   17.00
  -2   2   5  282.57   17.10
   2  -2   5  269.37   17.00
  -2  -2  -5  269.27   17.10
   2   3   5  208.48   12.90
  -2   3  -5  208.58   12.70
  -2  -3   5  209.38   12.70
  -2   3  -5  205.98   12.90
  -2   3   5  216.18   13.00
   2  -3   5  197.48   12.80
   2   3  -5  212.18   12.70
  -2  -3  -5  207.58   12.90
   2   4   5   19.60    2.70
   2  -4  -5   14.20    2.30
   2   4   5   18.20    2.50
  -2   4  -5   22.60    2.60
   2   4  -5   24.40    2.10
   2  -4   5   26.30    2.40
  -2   4   5   22.00    2.30
  -2  -4  -5   19.90    2.20
   2   5   5   44.70    3.90
   2  -5  -5   33.20    4.30
  -2   5  -5   41.80    3.90
  -2  -5  -5   43.00    4.10
   2   5  -5   52.99    3.40
  -2   5   5   45.70    4.00
   2  -5   5   43.80    3.90
   2   6   5    7.40    2.00
  -2   6  -5    8.60    2.00
   2  -6   5    9.80    1.80
  -2   6   5    8.10    2.10
  -2  -6  -5    7.70    2.30
   2   6  -5    7.80    1.60
  -2   7  -5   19.00    2.40
   2   7   5   22.20    2.60
  -2   7   5   21.60    2.70
   2   7  -5   22.40    2.60
   2   7  -5   14.50    2.00
   2  -7   5   25.80    3.10
  -2  -7  -5   13.20    2.80
  -2   8  -5   99.39    7.60
   2   8   5  114.69    7.60
  -2   8   5  108.59    7.70
   2   8  -5  118.49    6.90
  -2  -8  -5  101.19    7.90
   2   8  -5  103.29    7.30
  -2   9  -5    5.00    2.30
   2   9   5    3.30    2.20
  -2   9  -5    5.00    1.80
  -2  -9  -5   -1.50    2.70
  -2   9   5    3.90    2.20
   2   9  -5    3.40    1.80
   2   9  -5    2.90    1.40
  -2  10  -5   17.50    3.10
   2  10   5   21.70    3.10
  -2  10  -5   30.60    3.50
  -2  10   5   28.20    3.30
   2  10  -5   20.50    3.20
   2  10  -5   30.30    3.20
  -2 -10  -5   19.70    3.90
  -2  11  -5   13.10    2.50
  -2  11  -5   13.60    3.00
   2  11   5   14.50    3.20
  -2 -11  -5   10.70    4.10
   2  11  -5   16.50    2.20
  -2  11   5   19.00    3.30
   2  11  -5   14.40    2.90
  -2  12  -5   14.20    2.50
  -2  12  -5   16.10    3.30
   2  12  -5   11.00    3.10
  -2 -12  -5    9.00    3.80
   2  12  -5   10.60    2.20
  -2  13  -5    5.40    3.20
  -2  13  -5    6.30    2.40
  -2 -13  -5    2.30    3.80
   2  13  -5    1.70    2.10
   2  13  -5    0.20    3.00
  -2  14  -5    8.50    2.60
  -2  14  -5    4.30    3.40
   2  14  -5    5.00    2.30
  -2 -14  -5    0.70    4.20
   2  14  -5   -0.20    2.90
  -2  15  -5    0.50    2.60
  -2  15  -5    3.30    3.60
  -2 -15  -5   -8.60    4.50
   2  15  -5   -4.50    3.50
  -2  16  -5    7.90    3.90
  -2  16  -5    9.60    2.90
  -2 -16  -5    3.70    4.80
   2  16  -5    8.30    3.60
  -2  17  -5   -1.90    4.40
   2  17  -5   -2.20    4.10
   2  17  -5    0.40    2.80
  -2  18  -5    3.10    4.30
   2  18  -5   -1.40    3.80
   3   0   5   -2.10    1.10
   3   0   5   -0.90    1.00
  -3   0  -5   -0.80    1.20
  -3   0  -5   -2.00    1.10
  -3   0   5   -1.70    0.60
   3  -1  -5 1014.50   69.09
  -3   1  -5 1038.60   72.09
   3   1  -5 1094.69   68.79
   3  -1   5 1259.37   73.09
  -3   1   5 1153.88   69.69
  -3   2  -5    5.10    1.40
  -3   2  -5    8.60    1.40
   3   2   5    8.70    1.50
  -3  -2   5    7.00    0.90
  -3  -2  -5   10.40    1.50
  -3   2   5    8.10    1.50
   3   2  -5    9.00    0.80
  -3  -2  -5    5.30    1.60
  -3  -3   5 4824.02  281.37
   3  -3  -5 4350.26  281.77
   3   3   5 4554.54  284.27
  -3   3  -5 4875.81  284.17
   3   3  -5 4652.23  280.87
  -3  -3  -5 3897.91  283.07
   3  -3   5 5312.97  284.57
  -3   3   5 4542.85  282.27
   3   4   5  246.08   15.10
   3   4   5  233.78   15.20
  -3   4  -5  235.58   15.10
  -3   4   5  254.57   15.20
   3   4  -5  245.98   14.80
   3  -4   5  257.07   15.10
  -3  -4  -5  233.38   15.20
  -3   5  -5    4.40    1.80
   3   5   5    7.30    1.90
   3   5   5    3.50    1.90
   3  -5   5    5.80    1.60
  -3  -5  -5    2.50    1.90
  -3   5   5    3.30    1.90
   3   6   5  117.79    7.80
  -3  -6   5  127.79    7.10
  -3   6  -5  110.09    7.80
   3  -6   5  117.59    7.60
  -3   6   5  106.79    7.90
  -3  -6  -5   98.99    7.90
   3   6  -5  112.99    7.40
  -3   7  -5 2062.89  127.39
  -3  -7   5 2139.89  126.69
   3   7   5 1715.73  126.29
   3  -7  -5 1895.91  126.29
   3   7  -5 1911.11  124.49
  -3   7   5 1911.31  126.69
   3  -7   5 1954.00  126.79
  -3  -7  -5 1897.81  127.29
   3   8   5  131.09    8.40
  -3   8  -5  109.89    8.30
   3   8  -5  118.19    7.90
   3   8  -5  123.39    7.60
  -3   8   5  122.49    8.40
   3  -8   5  124.79    8.20
  -3  -8  -5  109.59    8.40
  -3   9  -5 1030.20   61.69
   3   9   5 1030.90   61.79
  -3  -9  -5 1009.10   61.79
   3   9  -5 1054.19   61.39
  -3   9   5 1016.10   61.99
   3   9  -5  979.00   61.49
   3  10   5   10.40    2.70
  -3  10  -5    8.90    3.10
  -3  10  -5   11.30    2.30
   3  10  -5    7.30    2.10
   3  10  -5   13.10    1.90
  -3  10   5   10.30    2.80
  -3 -10  -5    7.10    3.10
  -3  11  -5  162.88   10.70
   3  11   5  150.48   10.50
  -3  11  -5  144.39   10.10
  -3 -11  -5  152.78   11.30
   3  11  -5  144.99   10.10
  -3  11   5  143.59   10.50
   3  11  -5  162.28    9.80
  -3  12  -5   43.70    4.90
  -3  12  -5   60.39    6.60
   3  12  -5   45.80    5.50
  -3 -12  -5   43.00    5.10
   3  12  -5   42.50    4.30
  -3  13  -5  599.84   40.10
  -3  13  -5  679.73   40.50
  -3 -13  -5  711.03   40.80
   3  13  -5  617.94   39.90
   3  13  -5  686.53   40.30
  -3  14  -5   28.10    4.10
  -3  14  -5   35.50    4.70
   3  14  -5   21.80    3.50
  -3 -14  -5   24.80    5.20
   3  14  -5   18.50    2.90
  -3  15  -5   11.90    3.00
   3  15  -5    5.00    3.60
   3  15  -5    3.80    2.60
  -3 -15  -5   -0.90    4.60
  -3  16  -5    7.40    4.00
   3  16  -5    6.90    3.50
   3  16  -5    9.50    4.30
  -3 -16  -5   14.50    5.00
  -3  17  -5  104.09    9.80
  -3 -17  -5  102.99    9.80
   3  17  -5   79.09    9.50
   3  17  -5   78.99    7.40
  -3  18  -5    4.80    4.50
   3  18  -5    9.70    4.50
  -3  18   5    8.80    4.70
  -4   0  -5    0.10    1.30
   4   0   5    0.40    1.20
   4   0   5    0.50    1.30
  -4   0  -5   -2.00    1.30
   4   1   5   23.00    2.80
   4   1   5   26.30    2.80
  -4   1  -5   24.50    3.00
  -4   1  -5   31.00    2.80
  -4  -1   5   34.10    1.80
   4  -1   5   32.00    2.70
  -4  -1  -5   24.30    3.00
  -4  -1  -5   22.20    2.90
   4  -1   5   28.80    2.90
  -4   2  -5  494.35   29.70
   4   2   5  479.25   29.70
   4  -2   5  494.85   29.70
  -4   3  -5   17.40    2.20
  -4   3  -5   19.50    2.50
  -4  -3   5   22.80    1.90
   4   3   5   19.40    2.40
   4   3   5   19.00    2.70
   4   3  -5   19.20    1.40
  -4  -3  -5   18.40    2.20
   4  -3   5   20.50    2.70
  -4  -3  -5   14.50    2.30
  -4   4  -5  192.18   13.20
   4   4   5  216.18   13.20
   4   4   5  218.68   13.20
  -4  -4   5  226.08   12.70
   4   4  -5  213.18   12.70
   4  -4   5  205.98   13.10
  -4  -4  -5  200.88   13.20
  -4   4   5  198.58   13.30
  -4  -5   5   69.89    4.20
   4   5   5   70.09    5.10
   4   5   5   64.59    5.00
  -4   5  -5   59.89    5.20
  -4   5   5   49.10    5.20
  -4  -5  -5   57.19    5.10
   4  -5   5   71.39    4.90
   4   6   5    7.80    2.20
  -4  -6   5   10.90    1.30
   4   6   5    9.20    2.20
  -4   6  -5    5.50    2.30
   4   6  -5   11.00    1.40
  -4   6   5    8.30    2.30
   4  -6   5    8.50    2.00
   4   6  -5   10.30    1.20
  -4  -6  -5    6.80    2.30
   4   7   5   49.80    4.50
  -4   7  -5   47.30    4.70
  -4  -7   5   50.39    3.70
   4   7  -5   54.29    3.90
   4  -7   5   52.79    4.40
   4   7  -5   50.59    3.60
  -4   7   5   45.80    4.70
  -4  -7  -5   40.10    4.80
  -4   8  -5  225.38   14.50
  -4  -8   5  236.08   14.00
   4   8   5  228.58   14.50
  -4   8   5  214.28   14.50
   4   8  -5  233.98   13.90
  -4  -8  -5  215.18   14.80
   4  -8   5  235.48   14.50
   4   8  -5  225.78   14.10
   4   9   5   -6.00    2.50
  -4   9   5   -5.80    2.30
   4   9  -5   -0.90    1.80
   4   9  -5   -3.50    1.30
  -4  10  -5    3.50    2.80
  -4 -10   5    5.50    2.10
   4  10   5    3.20    2.60
  -4  10   5    5.50    2.60
   4  10  -5    2.60    2.20
   4  10  -5    7.00    2.60
   4  11   5   26.00    3.50
  -4  11  -5   30.30    4.40
  -4  11  -5   27.90    3.60
   4  11  -5   25.00    2.70
   4  11  -5   22.40    3.10
  -4 -11  -5   21.50    3.90
  -4  12  -5   74.79    6.40
  -4  12  -5   81.19    7.20
  -4 -12  -5   72.19    7.40
   4  12  -5   66.09    5.70
   4  12  -5   78.99    6.10
  -4  13  -5    2.70    3.40
  -4  13  -5   11.10    2.80
   4  13  -5    1.80    3.00
   4  13  -5    3.80    2.20
  -4 -13  -5    3.80    3.90
  -4  14  -5   33.10    4.40
  -4 -14  -5   31.60    5.40
   4  14  -5   26.10    3.30
   4  14  -5   38.70    5.00
  -4  15  -5   -3.80    3.60
  -4  15   5   -2.20    3.90
  -4 -15  -5   -4.90    5.10
   4  15  -5   -3.30    2.50
   4  15  -5   -2.10    3.50
  -4  16  -5   19.00    4.90
   4  16  -5   14.50    3.40
  -4 -16  -5   18.90    5.10
   4  16  -5   17.90    4.10
  -4  16   5   15.00    4.90
  -4  17  -5    0.60    4.10
  -4 -17  -5    9.60    5.60
  -4  17   5    3.10    4.20
   4  17  -5   -5.50    2.70
   4  17  -5    1.40    6.00
  -4  18  -5    5.10    4.60
   4  18  -5    7.90    4.20
  -4 -18  -5   17.90    5.50
  -4  18   5    7.20    4.70
   5   0   5    3.00    1.40
   5   0   5    0.60    1.40
  -5   0   5    3.40    0.70
  -5   0  -5    2.00    1.70
  -5   0  -5    0.90    1.60
  -5   1  -5    1.30    1.70
  -5   1  -5    3.40    1.60
   5   1   5    3.30    1.50
   5   1   5    2.80    1.60
  -5  -1  -5    2.90    1.70
   5  -1   5    2.50    1.50
  -5  -1  -5    2.60    1.60
  -5   1   5    4.70    1.00
   5   2   5  157.88   10.20
  -5   2  -5  153.18   10.30
  -5   2  -5  156.08   10.20
   5   2   5  167.08   10.30
  -5  -2  -5  167.88   10.40
   5  -2   5  154.28   10.20
  -5  -2  -5  164.98   10.20
   5   3   5   16.80    2.10
  -5   3  -5    5.70    2.10
  -5  -3   5   14.50    1.50
  -5   3  -5   11.30    2.00
   5   3   5   11.70    1.90
   5  -3   5   11.10    1.90
  -5  -3  -5   10.50    2.10
  -5  -3  -5    8.50    2.20
  -5   4  -5   -5.10    1.90
  -5  -4   5    0.20    1.10
   5   4   5   -1.80    1.60
   5   4   5    1.00    1.70
   5  -4   5   -3.50    1.60
  -5  -4  -5   -1.40    1.90
  -5   5  -5  317.87   21.40
   5   5   5  356.36   21.40
   5   5   5  359.16   21.50
  -5  -5   5  365.56   21.00
   5  -5   5  330.97   21.30
  -5   5   5  361.86   21.50
  -5  -5  -5  336.17   21.40
   5   5  -5  339.97   20.90
   5   6   5   -4.80    1.80
  -5   6  -5   -4.90    2.30
   5   6   5   -2.00    1.80
   5   6  -5   -1.00    1.10
   5  -6   5   -3.20    1.80
  -5   6   5   -2.90    2.00
   5   7   5   19.10    2.70
  -5  -7   5   17.30    2.50
  -5   7  -5   15.00    2.70
   5   7   5   21.70    2.70
   5  -7   5   21.80    2.50
   5   7  -5   19.40    2.30
   5   7  -5   26.30    2.70
  -5  -7  -5   13.90    2.90
  -5   7   5   21.50    2.90
  -5   8  -5    2.30    2.40
   5   8   5    0.80    2.20
   5   8   5    0.20    2.20
  -5  -8   5    3.30    1.50
   5  -8   5    1.80    2.00
   5   8  -5    0.10    1.50
  -5  -8  -5   -1.40    2.50
   5   8  -5    1.60    1.30
  -5   8   5    1.80    2.30
  -5  -9   5   93.49    6.10
  -5   9  -5   80.99    7.10
   5   9   5   85.69    6.80
   5  -9   5   73.69    6.70
  -5  -9  -5   88.39    7.20
  -5   9   5   97.19    7.00
   5   9  -5   91.89    6.00
   5   9  -5   72.79    6.30
  -5  10  -5   -3.90    2.80
   5  10   5    1.50    2.60
  -5 -10   5    2.70    2.00
   5  10  -5   -3.10    2.10
  -5 -10  -5    0.10    3.50
  -5  10   5    4.80    2.70
   5  10  -5    5.80    1.80
  -5 -11   5  245.78   15.40
  -5  11  -5  235.58   16.00
   5  11  -5  274.57   17.10
   5  11  -5  216.28   15.20
  -5 -11  -5  260.87   16.40
  -5 -12   5   -0.20    2.70
  -5  12  -5    7.20    3.40
  -5  12  -5   13.90    3.40
   5  12  -5    4.70    2.60
  -5 -12  -5    3.70    3.60
   5  12  -5    4.20    2.10
  -5  13  -5    7.80    2.80
  -5  13  -5   -3.00    3.40
  -5 -13  -5   -8.20    4.10
   5  13  -5   -3.10    2.10
  -5  13   5   -2.30    3.50
  -5  14  -5    4.60    6.60
  -5  14  -5    9.80    3.30
   5  14  -5    1.00    3.00
   5  14  -5   -1.90    2.40
  -5 -14  -5   -4.00    4.60
  -5  14   5   -0.20    4.40
  -5  15  -5  138.29   10.90
   5  15  -5  142.39   10.50
  -5 -15  -5  172.48   15.20
  -5  15   5  130.99   11.00
   5  15  -5  124.39    9.60
  -5  16  -5   -3.30    3.90
  -5  16   5   -3.80    4.20
  -5 -16  -5   -2.30    4.60
   5  16  -5   -6.50    3.60
  -5  17  -5   13.80    4.60
   5  17  -5   11.70    3.20
  -5 -17  -5   23.30    5.90
   5  17  -5   17.10    4.30
  -5  17   5   14.70    4.80
  -5  18  -5   -5.10    4.50
  -5  18   5   -6.40    4.60
   5  18  -5   -1.50    4.00
  -5 -18  -5    4.80    5.80
  -6   0  -5   -2.00    1.80
   6   0   5   -3.40    1.70
   6   0   5   -2.30    1.50
  -6   0   5   -1.30    0.80
  -6   0  -5   -3.40    1.70
  -6   1  -5   52.19    5.10
   6   1   5   65.59    4.80
  -6   1  -5   56.89    4.90
  -6  -1   5   63.59    3.80
   6   1   5   61.29    4.80
  -6  -1  -5   60.39    5.10
  -6   1   5   69.09    4.30
  -6  -1  -5   62.19    5.00
   6  -1   5   61.09    4.80
  -6   2  -5  173.58   11.50
   6   2   5  184.98   11.50
   6   2   5  175.58   11.40
  -6   2  -5  164.28   11.50
   6  -2   5  185.38   11.40
  -6   2   5  192.28   11.10
  -6  -2  -5  177.38   11.60
  -6  -2  -5  180.68   11.50
  -6   3  -5  123.09    8.60
   6   3   5  144.79    8.60
   6   3   5  136.19    8.50
  -6   3  -5  116.49    8.70
  -6  -3   5  126.59    8.20
   6  -3   5  127.39    8.50
  -6  -3  -5  111.89    8.80
  -6   3   5  140.59    8.30
  -6  -3  -5  125.89    8.70
   6   4   5  491.95   29.90
   6   4   5  506.65   29.90
  -6   4  -5  454.15   29.90
  -6  -4   5  524.75   29.70
  -6  -4  -5  471.95   29.90
   6  -4   5  490.05   29.90
  -6   4   5  486.45   29.80
  -6   5  -5   -5.00    2.00
   6   5   5   -3.50    1.90
  -6  -5  -5   -4.30    2.30
   6   6   5   73.79    5.80
  -6   6  -5   72.19    6.00
   6   6   5   76.79    5.80
  -6  -6   5   81.19    5.10
   6   6  -5   81.19    4.90
  -6  -6  -5   68.79    5.90
   6  -6   5   65.49    5.30
  -6   6   5   64.39    5.60
   6   7   5  138.29    9.60
  -6   7  -5  133.99    9.60
   6   7   5  138.89    9.70
  -6  -7   5  145.49    8.90
   6  -7   5  140.59    9.30
   6   7  -5  135.49    8.70
  -6   7   5  146.09    9.60
  -6  -7  -5  127.69    9.50
  -6   8  -5   55.69    5.70
  -6  -8   5   49.99    4.50
   6   8   5   49.99    5.40
   6  -8   5   51.49    5.10
  -6   8   5   64.29    5.50
   6   8  -5   52.79    4.30
   6   8  -5   58.19    4.30
  -6  -8  -5   56.29    5.60
  -6   8   5   57.99    5.30
   6   9   5   -1.10    2.50
  -6  -9   5   -1.60    1.90
   6   9   5    0.40    2.40
  -6   9  -5   -4.80    2.70
   6  -9   5   -2.00    2.30
  -6   9   5   -0.70    2.50
   6   9  -5   -4.60    1.70
   6  10   5   45.00    5.90
  -6  10  -5   40.30    5.90
   6  10   5   55.99    5.70
  -6 -10   5   49.30    4.50
  -6 -10  -5   53.79    6.00
   6  10  -5   53.69    4.50
  -6  10   5   58.89    6.30
   6  10  -5   44.90    4.30
  -6 -11   5   23.60    3.10
  -6  11  -5   31.10    3.90
   6  11  -5   21.60    3.00
   6  11  -5   26.30    2.80
  -6  11   5   25.70    3.80
  -6 -11  -5   30.10    4.70
  -6  12  -5   -0.60    3.40
  -6 -12   5   -1.80    2.60
   6  12  -5   -1.10    2.40
  -6 -12  -5   -0.40    4.00
  -6  12   5   -0.50    3.90
   6  12  -5    1.80    2.10
  -6  13  -5   16.70    4.00
  -6 -13   5   14.10    3.30
  -6  13   5   32.50    7.20
   6  13  -5   17.50    2.70
  -6 -13  -5   20.40    4.70
   6  13  -5   15.00    3.20
  -6  14  -5   82.59    8.30
  -6 -14   5   69.39    7.70
  -6  14   5   85.99    8.30
  -6 -14  -5   86.79    9.30
   6  14  -5   68.49    6.40
   6  14  -5   90.39    7.30
  -6  15  -5   -3.40    4.00
  -6  15   5   -5.90    4.10
   6  15  -5   -5.90    2.50
   6  15  -5   -6.50    3.20
  -6 -15  -5   -3.40    4.90
  -6  16  -5   -5.70    4.20
   6  16  -5   -4.50    3.40
  -6 -16  -5   -2.00    4.60
  -6  16   5   -6.40    4.20
  -6  17  -5   -3.50    4.40
   6  17  -5   -0.20    3.80
  -6  17   5   -2.50    5.00
  -6 -17  -5    0.60    5.00
   6  17  -5   -7.30    2.80
  -6  18  -5    1.90    4.60
   6  18  -5    8.20    4.20
  -6  18   5    1.60    4.70
  -6 -18  -5   17.50    5.40
  -7   0  -5   -4.70    2.00
   7   1   5 1135.99   87.09
  -7   1  -5 1369.56   89.09
  -7  -1   5 1205.48   84.19
  -7  -1  -5 1220.48   87.99
   7   1  -5 1230.48   83.99
  -7   1   5 1393.56   85.69
   7  -1   5 1414.16   89.19
  -7   2  -5  414.36   26.90
  -7   2  -5  422.56   26.90
   7   2   5  455.65   26.90
   7   2   5  442.26   26.90
   7  -2   5  444.96   26.90
  -7   2   5  484.55   26.60
  -7  -2  -5  416.26   26.90
  -7  -2  -5  430.26   27.00
   7  -3  -5 3704.43  247.28
   7   3   5 4454.85  253.37
   7   3   5 3917.21  251.87
  -7   3  -5 3932.21  251.37
   7   3  -5 3584.04  247.08
  -7   3   5 4293.67  249.58
   7  -3   5 4102.29  251.17
   7   4   5  698.73   41.20
  -7   4  -5  646.14   41.20
   7   4   5  714.53   41.20
  -7  -4   5  679.63   41.00
  -7   4   5  666.33   41.00
  -7  -4  -5  646.64   41.20
   7  -4   5  694.13   41.20
  -7   5  -5    2.70    2.30
   7   5   5    7.50    2.30
  -7  -5   5    8.90    1.70
   7   5   5   10.40    2.30
  -7   5   5    3.50    2.10
   7  -5   5    6.80    2.00
  -7  -5  -5    4.90    2.40
  -7  -6   5    3.10    1.60
   7   6   5    1.40    2.10
   7   6   5    0.60    1.90
  -7   6  -5   -2.60    2.30
   7  -6   5    0.20    2.00
  -7   6   5   -0.10    2.00
  -7  -6  -5   -1.50    2.30
   7   6  -5   -0.70    1.10
   7   7   5 1979.60  113.99
  -7   7   5 1817.32  113.89
   7  -7   5 1880.11  113.89
  -7   8  -5  323.17   18.90
  -7  -8   5  285.57   18.30
   7   8   5  284.27   19.30
   7   8   5  300.67   18.70
  -7   8   5  289.27   18.70
  -7   8   5  285.97   18.90
   7  -8   5  296.37   18.70
  -7  -8  -5  304.87   18.90
  -7  -9   5  371.66   22.90
   7   9   5  367.26   23.40
  -7   9  -5  387.26   23.50
   7   9   5  365.16   23.30
   7   9  -5  368.46   22.90
   7  -9   5  365.66   23.30
  -7  -9  -5  371.26   23.50
  -7   9   5  384.66   23.40
  -7   9   5  383.26   24.00
  -7  10  -5   96.19    7.80
  -7 -10   5   84.89    6.70
   7  10   5  102.89    7.90
   7  10  -5   79.39    6.40
  -7 -10  -5   86.39    7.70
  -7  10   5   93.99    7.70
  -7 -11   5   49.90    5.60
  -7  11  -5   58.99    6.80
  -7 -11  -5   68.89    7.60
  -7  11   5   68.59    6.60
   7  11  -5   63.79    5.50
   7  11  -5   56.69    5.10
  -7  12  -5   51.69    6.80
  -7 -12   5   51.29    5.50
  -7  12   5   55.89    6.70
   7  12  -5   54.49    5.20
  -7 -12  -5   56.59    6.80
   7  12  -5   54.79    5.30
  -7 -13   5  181.08   13.50
   7  13  -5  155.68   11.60
   7  13  -5  182.38   11.80
  -7  13   5  183.68   12.70
  -7 -13  -5  173.18   12.70
  -7  14  -5   61.09    7.40
  -7 -14   5   54.69    6.20
   7  14  -5   42.00    5.60
   7  14  -5   64.09    6.20
  -7  14   5   48.50    6.10
  -7 -14  -5   42.10    8.90
  -7  15  -5   -0.90    4.10
  -7 -15   5    6.20    3.60
   7  15  -5   -0.70    3.30
  -7  15   5   -7.00    4.50
  -7 -15  -5    2.20    4.40
   7  15  -5    0.50    2.70
  -7  16  -5   -4.20    4.30
  -7 -16  -5    3.20    5.20
   7  16  -5   -5.50    3.10
   7  16  -5   -2.10    3.50
  -7  17  -5   23.90    5.20
   7  17  -5   31.50    4.60
  -7  17   5   24.10    5.30
  -8   0   5    0.10    1.00
  -8   0  -5   -1.30    2.20
  -8   0  -5    1.00    2.20
   8   0   5   -1.10    1.70
   8   1   5   21.90    2.60
   8   1   5   25.40    2.80
  -8  -1   5   24.60    2.10
  -8   1  -5   19.80    2.90
  -8   1   5   24.90    2.60
  -8  -1  -5   22.10    3.00
   8  -1   5   25.50    2.70
  -8   2  -5   37.60    4.40
  -8   2  -5   40.90    4.30
   8   2   5   32.80    4.00
   8   2   5   35.30    4.00
   8  -2   5   38.60    4.00
  -8   2   5   43.50    3.50
  -8  -2  -5   38.30    4.40
  -8   3  -5    4.80    2.30
  -8   3  -5    7.40    2.40
   8   3   5    4.10    2.10
  -8  -3   5    3.50    2.00
   8   3   5    6.50    2.10
  -8  -3  -5    2.40    2.90
  -8  -3  -5    7.40    2.40
  -8   3   5    7.00    1.70
   8  -3   5    4.90    2.00
   8   4   5  137.59    8.70
  -8   4  -5  125.59    8.90
   8   4   5  123.29    8.60
  -8   4  -5  124.19    8.80
  -8  -4   5  128.39    8.50
  -8  -4  -5  103.89    9.20
   8  -4   5  138.59    8.70
  -8  -4  -5  130.99    8.90
  -8  -5   5    0.90    1.90
   8   5   5    0.90    2.10
  -8   5  -5   -0.90    2.40
   8   5   5    1.10    2.00
   8  -5   5   -0.10    2.00
  -8   5   5    0.20    2.10
  -8  -5  -5   -0.10    2.50
   8   6   5   24.00    4.10
   8   6   5   44.70    4.90
  -8  -6   5   41.70    4.00
  -8  -6  -5   36.10    5.10
   8  -6   5   48.20    4.40
   8   7   5   -2.70    2.40
  -8   7  -5   -0.60    2.80
   8   7   5    0.90    2.50
  -8  -7   5   -1.60    2.00
  -8  -7  -5    1.10    2.70
   8  -7   5   -2.80    2.20
  -8   7   5    2.70    2.70
   8   7  -5    1.10    1.30
   8   8   5   33.10    4.70
  -8  -8   5   43.90    4.10
   8   8   5   38.10    4.80
  -8   8  -5   43.60    5.50
   8   8  -5   29.80    3.80
  -8   8   5   37.90    5.00
   8  -8   5   43.60    4.50
   8   9   5    1.30    2.90
  -8   9  -5    1.20    3.10
  -8  -9   5    0.80    2.10
  -8  -9  -5    0.80    3.20
  -8   9   5   -2.20    2.90
  -8  10  -5   85.29    7.80
  -8 -10   5   70.29    6.50
  -8 -10  -5   89.09    7.70
  -8  10   5   95.39    7.50
   8  10  -5   83.59    6.30
  -8 -11   5    3.30    2.70
  -8  11  -5    0.60    3.50
  -8  11   5    8.10    3.60
   8  11  -5   10.60    2.30
  -8 -11  -5   10.30    3.70
  -8  12  -5    7.10    3.80
  -8 -12   5    9.70    3.30
   8  12  -5   10.40    2.60
   8  12  -5    3.80    2.50
  -8 -12  -5   14.20    4.10
  -8  12   5   11.50    3.80
  -8 -13   5    3.70    3.10
  -8  13  -5    8.10    4.00
  -8  13   5    0.30    7.00
  -8 -13  -5    3.00    4.30
   8  13  -5    2.70    2.60
   8  13  -5    2.90    2.80
  -8 -14   5    3.60    3.30
  -8  14  -5   -1.70    4.00
   8  14  -5    2.90    3.00
   8  14  -5    1.40    2.70
  -8 -14  -5    3.70    4.40
  -8  14   5    6.70    4.70
  -8  15  -5  -12.90    4.60
  -8 -15   5    3.60    3.40
  -8 -15  -5   -1.50    4.40
  -8  15   5   -1.00    4.30
   8  15  -5   -7.30    3.10
  -8  16  -5   10.30    4.50
  -8  16   5   14.00    4.60
  -8 -16  -5   17.10    5.00
   8  16  -5    7.30    3.60
   8  16  -5    4.50    3.00
  -8  17  -5    0.30    4.50
  -8 -17  -5    4.90    5.00
   8  17  -5    1.60    3.80
  -8  17   5   -2.50    4.70
  -9   0  -5   -4.20    2.20
  -9   0   5   -1.60    1.10
   9   0   5   -4.90    1.80
  -9   1  -5   57.99    6.00
   9   1   5   57.59    5.20
  -9  -1   5   71.89    4.30
  -9   1  -5   56.99    5.60
  -9  -1  -5   64.39    5.70
  -9   1   5   71.79    4.60
   9  -1   5   63.29    5.20
  -9  -1  -5   55.19    5.60
   9   2   5 1053.59   62.29
  -9  -2   5 1000.50   62.09
  -9   2  -5 1020.80   62.29
   9   2   5 1051.19   62.19
  -9   2  -5 1009.80   62.19
  -9  -2  -5 1032.30   62.29
  -9   2   5 1039.30   61.89
  -9  -2  -5 1024.10   62.29
   9  -2   5 1023.80   62.19
   9   3   5  557.24   33.70
  -9  -3   5  533.25   33.50
  -9   3  -5  556.54   33.80
   9   3   5  562.04   33.60
  -9   3  -5  566.84   33.90
  -9  -3  -5  515.45   33.70
  -9  -3  -5  545.75   33.80
  -9   3   5  558.54   33.40
   9  -3   5  557.94   33.60
   9   4   5   43.80    4.30
  -9  -4   5   41.50    4.30
  -9   4  -5   44.50    5.00
  -9   4  -5   42.20    5.00
  -9   4   5   44.00    4.30
  -9  -4  -5   43.30    4.90
  -9  -4  -5   30.10    4.00
   9  -4   5   43.50    4.90
  -9  -5   5  128.09    9.20
  -9   5  -5  140.19    9.70
   9   5   5  123.59    9.50
   9   5   5  141.49    9.40
   9  -5   5  140.89    9.40
  -9   5   5  138.19    9.40
  -9  -5  -5  143.29    9.80
  -9   6  -5  434.56   25.80
   9   6   5  412.86   25.60
  -9  -6   5  373.56   25.30
   9   6   5  443.36   25.90
  -9   6   5  381.66   25.40
   9   6  -5  406.16   24.90
  -9  -6  -5  441.66   25.80
   9   7   5   61.69    5.70
  -9   7  -5   70.09    6.40
  -9  -7   5   56.39    5.20
   9   7   5   64.79    5.70
  -9   7   5   59.89    5.80
  -9  -7  -5   68.09    6.30
   9  -7   5   65.49    5.60
   9   7  -5   62.39    4.60
  -9  -8   5  247.78   16.90
  -9   8  -5  282.87   17.60
   9   8   5  252.27   17.20
  -9   8   5  264.47   17.30
  -9  -8  -5  282.67   17.50
   9   8  -5  288.57   16.60
   9   9   5  221.28   14.90
  -9   9  -5  244.98   15.40
  -9  -9   5  194.78   14.40
  -9  -9  -5  238.58   15.30
   9   9  -5  223.28   14.30
  -9   9   5  254.57   15.40
  -9 -10   5    3.60    2.70
  -9  10  -5    1.60    3.50
  -9  10   5    8.70    3.30
  -9 -10  -5   12.60    3.70
   9  10  -5   13.70    2.30
  -9 -11   5   35.90    6.10
  -9  11  -5   30.50    4.90
  -9  11   5   50.49    6.30
  -9 -11  -5   48.60    6.60
   9  11  -5   50.29    4.90
  -9 -12   5  155.78   11.00
  -9  12  -5  164.68   12.10
  -9 -12  -5  158.68   12.60
  -9  12   5  164.48   11.90
   9  12  -5  154.88   10.90
  -9  13  -5   26.00    5.30
  -9 -13   5   22.60    3.90
   9  13  -5   41.90    5.30
   9  13  -5   36.00    4.90
  -9 -13  -5   30.60    8.30
  -9  13   5   31.10    4.80
  -9 -14   5    6.30    3.40
  -9  14  -5   -6.60    4.20
   9  14  -5   -3.10    3.10
   9  14  -5    3.60    3.00
  -9 -14  -5    0.00    4.40
  -9  14   5   -8.60    4.60
  -9  15  -5   29.10    5.20
  -9  15   5   25.70    5.10
   9  15  -5   25.30    4.00
   9  15  -5   38.70    5.10
  -9 -15  -5   29.40    5.30
  -9  16  -5   36.60    5.40
   9  16  -5   30.20    4.50
   9  16  -5   24.10    3.90
  -9  16   5   31.40    5.40
  -9 -16  -5   56.39    7.80
 -10   0  -5   -5.80    2.20
  10   0   5   -2.70    1.80
 -10   0  -5   -5.50    2.40
 -10   1  -5   -2.00    3.90
 -10   1  -5   -1.30    2.60
 -10  -1   5   -0.10    1.10
  10   1   5   -0.30    1.90
 -10  -1  -5   -0.50    2.60
 -10   1   5   -0.20    1.40
  10  -1   5    0.80    2.00
 -10  -1  -5   -1.40    2.60
 -10   2  -5  266.67   16.30
 -10  -2   5  229.68   16.00
  10   2   5  260.87   16.00
 -10   2  -5  238.68   16.20
 -10  -2  -5  256.87   16.30
 -10   2   5  242.98   15.70
 -10  -2  -5  255.67   16.30
  10  -2   5  275.47   16.30
 -10  -3   5   14.30    2.60
 -10   3  -5   14.70    3.30
  10   3   5   23.10    2.80
  10   3   5   21.50    3.00
  10  -3   5   19.40    2.70
 -10   3   5   21.40    2.40
 -10  -3  -5   13.30    3.10
 -10  -3  -5   23.00    3.40
 -10   4  -5   72.29    6.90
 -10  -4   5   81.29    6.40
  10   4   5   82.79    6.30
  10   4   5   83.99    6.50
 -10   4  -5   75.89    7.00
 -10   4   5   79.49    6.10
 -10  -4  -5   64.19    7.40
  10  -4   5   75.59    6.30
 -10  -4  -5   88.09    6.90
 -10  -5   5   -6.30    2.40
  10   5   5    4.90    2.50
 -10   5  -5   -4.70    2.90
 -10   5  -5   -5.40    2.90
  10   5  -5    2.20    0.90
 -10  -5  -5    1.80    3.40
 -10   6  -5   -3.90    2.90
 -10  -6   5   -1.50    2.30
  10   6   5   -2.90    2.50
  10   6   5   -0.10    2.30
  10   6  -5   -0.10    1.10
  10  -6   5   -2.70    2.60
 -10  -6  -5   -4.00    3.00
 -10   6   5   -6.30    2.60
 -10  -7   5    5.10    2.60
  10   7   5    8.00    2.90
 -10   7  -5    5.00    3.30
  10   7  -5    8.10    1.50
 -10  -7  -5    6.70    5.30
 -10   7   5    8.60    2.80
  10   8   5  114.69    9.20
 -10   8  -5  123.79   10.00
 -10  -8   5  113.89    8.40
 -10  -8  -5  125.99    9.90
 -10   8   5  124.89    9.00
  10   8  -5  116.39    7.90
 -10   9  -5   16.20    3.90
  10   9  -5   19.40    2.20
 -10   9   5   17.10    3.50
 -10  -9  -5   16.20    4.00
 -10 -10   5   -2.90    2.60
 -10  10  -5   -2.20    3.60
 -10 -10  -5   -4.00    3.50
  10  10  -5   -1.30    1.90
 -10  10   5   -0.80    3.30
 -10  11  -5    1.60    4.40
 -10 -11   5   -0.20    2.90
  10  11  -5    1.50    2.30
 -10  11   5   -0.70    4.00
 -10 -11  -5   -0.20    3.90
 -10 -12   5    6.70    3.30
 -10  12  -5    0.50    4.10
  10  12  -5   11.40    2.70
 -10  13  -5   -4.20    4.20
 -10 -13   5    2.90    3.20
 -10  13   5   -0.40    4.00
  10  13  -5    9.80    3.20
 -10 -13  -5    0.40    4.40
 -10  14  -5    8.70    4.50
 -10 -14   5   15.90    3.60
  10  14  -5   15.40    3.00
  10  14  -5    3.50    3.00
 -10 -14  -5   12.80    5.30
 -10  14   5    8.90    4.90
 -10 -15   5    7.30    3.70
 -10  15  -5    2.30    4.50
 -10  15   5   -1.40    4.90
  10  15  -5    9.00    3.00
  10  15  -5   -4.20    3.30
 -10 -15  -5    0.80    5.30
 -10  16  -5    1.30    4.70
 -10 -16   5    9.80    3.90
 -10  16   5   -1.40    4.70
 -10 -16  -5    8.10    5.50
  10  16  -5    4.00    3.70
  11   0   5   -3.80    2.10
 -11   0  -5   -7.10    2.60
 -11   1  -5   46.10    5.40
  11   1   5   46.60    5.20
 -11   1  -5   43.60    5.50
 -11  -1   5   46.90    3.60
  11  -1   5   47.30    4.60
 -11  -1  -5   44.50    4.60
 -11   1   5   34.10    3.30
 -11  -1  -5   36.30    4.40
 -11   2  -5  478.45   28.60
 -11  -2   5  438.86   28.30
 -11   2  -5  472.75   28.60
  11   2   5  477.85   28.70
 -11   2   5  429.76   28.00
 -11  -2  -5  480.95   28.60
  11  -2   5  444.56   28.30
 -11  -2  -5  461.65   28.60
 -11   3  -5   89.59    7.40
  11   3   5   96.89    6.80
 -11  -3   5   73.69    7.10
 -11   3  -5   85.69    7.50
  11  -3   5   89.29    6.90
 -11  -3  -5   88.19    7.30
 -11  -3  -5   93.49    7.40
  11   3  -5   91.49    5.60
 -11   3   5   74.09    6.60
  11   4   5   98.19    7.40
 -11   4  -5  105.49    8.00
 -11   4  -5   97.59    8.20
 -11  -4   5   76.29    7.60
  11  -4   5   89.19    7.50
 -11  -4  -5   98.79    8.00
 -11  -4  -5  110.79    8.10
  11   4  -5  104.79    6.20
 -11   4   5  103.09    7.40
 -11   5  -5   71.29    7.20
 -11   5  -5   73.49    8.20
  11   5   5   84.29    6.70
 -11  -5   5   73.89    6.50
 -11  -5  -5   85.89    7.20
  11   5  -5   77.69    5.00
 -11   5   5   68.49    6.50
 -11  -6   5  263.07   17.20
  11   6   5  234.58   17.20
 -11   6  -5  294.47   17.80
 -11   6   5  280.67   17.30
 -11  -6  -5  291.47   17.70
  11   6  -5  263.27   16.40
  11   7   5    1.90    2.50
 -11   7  -5    2.60    3.70
 -11  -7   5    1.70    2.70
 -11   7   5   -3.90    3.00
  11   7  -5    1.00    1.30
 -11  -7  -5    3.00    3.60
 -11  -8   5  131.89   10.10
 -11   8  -5  152.88   10.90
  11   8  -5  139.89    9.20
 -11   8   5  133.89   10.70
 -11  -8  -5  159.58   10.80
 -11  -9   5   95.39    7.50
 -11   9  -5   96.59    8.70
 -11   9   5   97.39    8.20
  11   9  -5   90.89    7.10
 -11  -9  -5  104.09    8.60
 -11 -10   5   25.70    3.60
  11  10  -5   21.20    2.60
 -11 -10  -5   27.50    4.60
 -11  10   5   24.70    4.20
 -11  11  -5   25.80    4.80
 -11 -11   5   26.20    3.80
 -11  11   5   25.50    4.40
  11  11  -5   19.60    2.80
 -11  12  -5   60.49    8.70
 -11 -12   5   81.99    7.30
 -11  12   5   70.29    9.10
 -11 -12  -5   76.29    8.40
  11  12  -5   81.09    6.60
 -11  13  -5   -4.60    4.20
 -11 -13   5   -0.20    3.40
 -11 -13  -5   -0.50    4.50
 -11  13   5   -7.70    4.60
  11  13  -5    0.30    2.60
 -11  14  -5    5.70    4.60
 -11 -14   5    6.50    3.60
 -11 -14  -5    2.20    4.70
  11  14  -5   -3.80    3.00
 -11  14   5    1.00    5.00
  11  14  -5    8.30    2.80
 -11  15  -5   22.70    5.70
 -11  15   5   23.40    5.60
  11  15  -5   22.10    3.70
 -11 -15  -5   30.90    6.10
  12   0   5    7.40    2.60
 -12   0  -5    6.00    3.20
 -12   0  -5    9.30    3.00
 -12   0   5    2.00    1.80
 -12   1  -5   -4.50    2.90
  12   1   5    2.90    2.50
 -12   1  -5   -1.50    3.20
 -12  -1   5   -0.10    3.20
  12  -1   5   -0.20    2.20
 -12   1   5    0.70    1.90
 -12  -1  -5    3.50    3.20
 -12  -1  -5    1.60    2.90
  12   2   5   40.90    4.60
 -12  -2   5   33.80    4.10
 -12   2  -5   36.30    4.30
 -12   2  -5   39.20    4.70
  12  -2   5   32.70    3.80
 -12  -2  -5   40.50    5.70
 -12   2   5   41.20    4.30
 -12  -2  -5   44.60    4.60
 -12  -3   5   13.50    3.40
 -12   3  -5   22.90    3.90
 -12   3  -5   19.40    3.50
  12   3   5   20.70    2.90
  12   3  -5   19.10    2.40
 -12   3   5   17.50    2.60
 -12  -3  -5   19.10    3.50
  12  -3   5   14.30    4.60
 -12  -3  -5   19.70    3.80
 -12  -4   5   24.90    3.60
 -12   4  -5   28.10    4.20
 -12   4  -5   31.10    3.90
  12   4   5   28.80    3.50
 -12  -4  -5   25.30    3.90
 -12  -4  -5   30.60    4.20
 -12   4   5   19.40    3.70
 -12   5  -5   -1.00    3.50
 -12   5  -5   -1.60    3.10
  12   5   5   -1.20    2.40
 -12  -5   5   -0.80    2.60
 -12   5   5    1.70    2.70
 -12  -5  -5    0.00    3.50
  12   5  -5   -1.00    1.10
  12   6   5    4.50    3.10
 -12   6  -5    4.50    3.40
 -12  -6   5    5.30    3.10
 -12   6  -5    0.10    3.60
 -12   6   5    3.50    3.00
  12   6  -5    5.60    1.20
 -12  -7   5   -0.60    3.00
 -12   7  -5    1.80    3.60
 -12  -7  -5    3.80    3.70
 -12   7   5    4.70    3.20
  12   7  -5    4.60    1.40
 -12  -8   5    3.20    3.10
 -12  -8  -5    3.50    4.30
 -12   8   5    2.40    3.50
  12   8  -5    3.50    1.50
 -12  -9   5   -1.70    3.20
 -12  -9  -5    2.10    4.00
 -12   9   5    3.60    3.90
 -12 -10   5   15.50    3.60
 -12  10  -5   11.70    4.50
 -12 -10  -5   12.90    5.20
 -12  10   5    8.70    4.30
  12  10  -5    9.80    2.20
 -12 -11   5    0.10    3.30
 -12  11  -5   -2.40    4.20
 -12  11   5  -11.40    6.50
 -12 -11  -5   -0.60    4.70
  12  11  -5   -1.20    2.10
 -12  12  -5   -1.80    4.20
 -12 -12   5   -0.80    3.50
 -12 -12  -5   -5.20    4.30
  12  12  -5   -3.50    2.30
 -12  12   5   -2.80    4.00
 -12 -13   5    2.00    3.60
 -12  13  -5   -0.20    4.30
 -12 -13  -5   -2.20    4.60
 -12  13   5    5.40    4.90
  12  13  -5    1.30    2.50
 -12 -14   5   12.00    4.00
 -12  14  -5    8.80    4.90
 -12 -14  -5   13.00    5.20
  12  14  -5    9.10    3.20
  12  14  -5    7.40    3.10
 -12  14   5   16.20    5.40
 -13   0  -5   -3.30    3.50
 -13   0   5   -1.80    1.80
  13   0   5   -1.60    4.00
 -13   0  -5   -7.60    3.40
  13   1   5  300.47   19.80
 -13  -1   5  307.37   19.40
 -13   1  -5  317.97   20.20
 -13  -1   5  304.97   20.10
 -13   1  -5  330.87   20.40
 -13   1   5  307.47   19.50
 -13  -1  -5  333.17   20.40
 -13  -1  -5  320.07   20.40
 -13   2  -5   15.10    3.70
 -13   2  -5   25.60    4.20
 -13  -2   5   18.50    3.60
  13   2   5   18.30    3.20
 -13  -2  -5   16.30    3.60
 -13  -2  -5   24.80    4.20
 -13   2   5   16.50    2.70
 -13   3  -5  688.93   41.20
 -13   3  -5  724.93   41.20
 -13  -3   5  691.13   40.90
  13   3   5  627.34   41.00
 -13  -3  -5  695.33   41.20
 -13  -3  -5  687.23   41.10
 -13   3   5  578.14   40.60
  13   3  -5  652.73   40.20
 -13   4  -5    2.20    3.80
 -13   4  -5    2.70    3.40
 -13  -4   5    7.80    3.30
  13   4  -5   -0.50    1.20
 -13   4   5    1.00    2.70
 -13  -4  -5    1.10    3.70
 -13  -4  -5   -3.50    3.20
 -13   5  -5    4.00    3.80
 -13   5  -5    3.80    3.60
 -13  -5   5    6.10    3.20
  13   5  -5    9.30    1.40
 -13   5   5    4.50    2.90
 -13  -5  -5    1.80    3.70
 -13  -6   5    0.00    3.20
 -13   6  -5    4.50    3.70
 -13   6  -5   -1.10    3.80
 -13   6   5    4.50    3.10
 -13  -6  -5    1.20    3.90
  13   6  -5    4.90    1.30
 -13   7  -5  327.27   19.70
 -13  -7   5  288.97   19.10
 -13   7  -5  287.47   19.60
  13   7  -5  267.57   18.10
 -13  -7  -5  310.37   20.00
 -13   7   5  315.17   19.30
 -13   8  -5    4.40    4.70
 -13  -8   5   -0.40    3.30
  13   8  -5   -1.50    1.60
 -13   8   5   -0.40    3.30
 -13   9  -5  187.78   14.40
 -13  -9   5  194.08   13.10
 -13  -9  -5  181.18   13.70
 -13   9   5  186.88   13.30
 -13 -10   5   14.20    3.60
 -13  10  -5    3.10    4.90
  13  10  -5    8.70    2.00
 -13  10   5    4.50    4.00
 -13 -10  -5   15.70    5.10
 -13  11  -5   38.10    8.80
 -13 -11   5   49.50    6.50
 -13 -11  -5   38.20    5.70
  13  11  -5   39.20    4.40
 -13  11   5   38.50    5.60
 -13  12  -5    1.50    5.30
 -13 -12   5    2.40    3.70
 -13  12   5    0.80    4.30
  13  12  -5    2.00    2.20
 -13 -12  -5    1.20    4.60
 -13 -13   5  138.29   10.70
 -13  13  -5  121.59   11.90
 -13 -13  -5  147.49   11.70
  13  13  -5  126.79    9.60
 -13  13   5  150.88   12.30
 -13  14  -5   -2.80    5.30
 -13 -14   5    2.30    3.90
  13  14  -5   -4.80    2.90
 -13 -14  -5    5.40    5.00
 -13  14   5   -4.70    5.20
 -14   0   5    3.40    2.20
 -14   0   5   10.80    4.00
 -14   0  -5    9.00    4.30
 -14  -1   5   24.00    2.80
 -14   1  -5   31.30    4.50
 -14   1  -5   32.60    5.10
 -14  -1   5   26.90    4.20
 -14   1   5   20.50    3.00
 -14  -1  -5   32.40    4.60
 -14  -1  -5   30.70    4.40
 -14   2  -5   35.20    4.80
 -14  -2   5   31.00    4.30
 -14   2  -5   45.20    6.10
 -14  -2  -5   28.10    4.70
 -14   2   5   35.20    4.90
 -14  -2  -5   34.50    4.90
 -14   3  -5   -0.80    3.80
 -14  -3   5    1.60    3.10
 -14   3  -5   -1.90    3.70
 -14   3   5    1.30    2.40
  14   3  -5   -0.80    1.50
 -14  -3  -5   -5.00    3.70
 -14  -4   5   41.40    5.50
 -14   4  -5   36.90    4.60
 -14   4  -5   32.80    5.10
  14   4  -5   41.80    3.30
 -14   4   5   26.70    3.90
 -14  -4  -5   33.70    5.00
 -14  -4  -5   37.30    5.20
 -14   5  -5   -0.60    4.90
 -14   5  -5    0.30    3.70
 -14  -5   5   -2.30    3.60
  14   5  -5   -2.40    1.30
 -14   5   5   -2.70    2.90
 -14  -6   5   18.00    3.90
 -14   6  -5   14.50    5.00
 -14   6  -5   15.60    4.10
 -14   6   5   15.70    3.50
 -14  -6  -5   18.10    5.10
  14   6  -5   12.50    1.80
 -14   7  -5   19.00    4.80
 -14   7  -5   19.10    4.40
 -14  -7   5   17.30    3.90
  14   7  -5   15.50    1.90
 -14  -7  -5   17.80    4.70
 -14   7   5   22.10    3.90
 -14  -8   5   31.10    4.40
 -14   8  -5   27.10    4.90
 -14   8  -5   26.90    5.10
 -14  -8  -5   31.90    5.20
 -14   8   5   30.00    4.70
  14   8  -5   32.20    4.10
 -14  -9   5    1.60    3.50
 -14   9  -5   -5.50    4.30
 -14   9   5   -3.20    4.10
 -14  -9  -5    4.50    5.00
 -14 -10   5   21.20    4.30
 -14  10  -5   22.60    5.10
 -14  10   5   25.30    5.90
  14  10  -5   36.50    3.60
 -14 -10  -5   27.40    5.20
 -14  11  -5    5.90    4.70
 -14 -11   5    2.50    3.90
 -14  11   5    1.10    4.50
  14  11  -5    2.40    1.90
 -14 -11  -5    5.50    4.80
 -14  12  -5   11.50    5.00
 -14 -12   5   14.90    4.20
  14  12  -5    7.80    2.30
 -14 -12  -5   11.90    5.10
 -14  12   5   10.20    4.50
 -14 -13   5    6.00    4.20
 -14  13  -5    0.30    5.40
 -14  13   5   -2.60    5.00
 -14 -13  -5    3.80    5.50
 -15   0   5   -3.00    2.20
 -15   0  -5    1.40    3.40
 -15   0  -5   -2.90    4.10
 -15   0   5   -1.50    3.70
 -15   1  -5    5.80    4.30
 -15   1  -5   10.20    4.10
 -15  -1   5   13.30    3.90
 -15  -1   5    7.10    2.30
 -15  -1  -5    7.30    4.30
 -15   1   5    7.50    2.50
 -15  -1  -5   11.60    3.70
 -15   2  -5   -4.00    3.50
 -15   2  -5   -8.70    4.00
 -15  -2   5   -4.00    3.40
 -15  -2  -5   -3.40    3.50
 -15  -2  -5   -1.10    4.10
 -15   2   5   -5.30    2.90
 -15   3  -5   -3.40    4.00
 -15  -3   5   -0.60    4.00
 -15   3  -5   -2.20    3.70
 -15  -3  -5   -0.60    3.60
 -15   3   5    6.10    2.80
 -15  -3  -5    2.70    4.30
 -15   4  -5   15.20    4.70
 -15  -4   5    9.90    4.30
 -15   4  -5   14.70    4.60
 -15  -4  -5   15.80    4.60
 -15   4   5   13.80    3.30
  15   4  -5   12.30    1.90
 -15  -4  -5   12.90    4.10
 -15  -5   5   28.40    4.80
 -15   5  -5   33.60    5.70
  15   5  -5   33.40    3.30
 -15  -5  -5   32.30    5.20
 -15   5   5   23.10    4.00
 -15  -6   5   -5.10    3.80
 -15   6  -5   -6.60    3.90
 -15   6  -5   -6.10    4.40
 -15   6   5   -3.60    3.40
 -15  -6  -5   -4.20    4.70
 -15   7  -5   -2.80    4.60
 -15  -7   5    0.20    3.80
 -15   7  -5    0.10    4.30
  15   7  -5    6.20    1.60
 -15  -7  -5    5.00    4.40
 -15   7   5    1.60    3.70
 -15   8  -5   -5.20    4.10
 -15   8  -5   -7.70    4.40
 -15  -8   5   -5.80    3.90
  15   8  -5   -1.40    2.20
 -15   8   5   -5.50    3.70
 -15  -8  -5   -3.60    4.40
 -15   9  -5   16.80    5.20
 -15   9  -5   13.20    5.00
 -15  -9   5   14.90    4.20
 -15   9   5   16.60    5.10
  15   9  -5    9.20    2.50
 -15  -9  -5   20.10    5.10
 -15  10  -5   -0.60    4.50
 -15 -10   5   -2.50    4.20
 -15 -10  -5    5.50    4.80
  15  10  -5    2.20    2.30
 -15  10   5    5.10    4.40
 -15 -11   5   60.49    7.70
 -15  11  -5   69.29    9.10
 -15 -11  -5   79.79   10.00
 -16   0  -5   -5.80    3.70
 -16   0   5   -2.60    2.50
 -16   0  -5   -3.20    4.20
 -16   0   5   -6.70    4.10
 -16  -1   5    1.60    2.40
 -16  -1   5    3.10    4.50
 -16   1  -5    0.20    4.30
 -16   1  -5   -0.30    4.30
 -16  -1  -5    2.20    3.80
 -16  -1  -5    0.40    4.40
 -16   2  -5   34.90    4.90
 -16  -2   5   32.90    4.90
 -16   2  -5   34.30    5.50
 -16   2   5   44.20    5.60
 -16  -2  -5   35.30    5.40
 -16  -2  -5   34.70    5.40
 -16  -3   5   -0.60    4.30
 -16   3  -5    1.70    4.40
 -16   3   5   -0.40    2.90
 -16  -3  -5    1.50    4.50
 -16  -3  -5   -2.30    4.30
 -16   4  -5   13.60    4.80
 -16  -4   5    9.50    4.50
 -16   4  -5   11.40    4.30
 -16   4   5   15.00    3.50
 -16  -4  -5    8.40    4.50
 -16   5  -5   -4.10    4.00
 -16   5  -5   -6.60    5.00
 -16  -5   5   -7.20    4.00
 -16  -5  -5   -2.80    4.40
 -16   5   5   -2.10    3.30
  16   5  -5    0.80    1.60
 -16   6  -5   -5.80    4.70
 -16   6  -5   -7.80    4.10
 -16  -6   5   -1.20    4.00
  16   6  -5    3.20    1.50
 -16   6   5   -1.60    3.40
 -16  -6  -5    2.40    4.50
 -16   7  -5   -2.40    4.90
 -16  -7   5   -4.70    4.10
 -16   7  -5    3.10    4.80
 -16   7   5    4.20    3.80
  16   7  -5    1.10    1.50
 -16  -7  -5   -1.70    5.20
 -16  -8   5   25.30    4.80
 -16   8  -5   29.10    5.20
 -16   8  -5   25.20    5.60
 -16   8   5   27.60    4.80
 -16  -8  -5   28.60    5.90
  16   8  -5   27.90    3.50
 -16   9  -5   15.40    4.90
 -16  -9   5   -0.50    4.20
 -16   9  -5    2.60    5.10
  16   9  -5   -2.20    2.20
 -16   9   5    4.20    4.30
 -16  -9  -5   -0.70    4.70
 -16  10  -5    3.20    4.80
 -16  10  -5    2.10    5.10
 -16 -10   5    2.80    4.30
 -16  10   5   -2.50    4.10
 -16 -10  -5    0.80    5.00
 -17   0   5   -5.70    4.70
 -17   0  -5   -7.10    7.00
 -17   0  -5   -6.80    4.60
 -17   0   5   -4.20    3.80
 -17  -1   5   79.99    6.50
 -17  -1   5   71.89    9.10
 -17   1  -5   76.69    9.10
 -17   1  -5   78.39    8.90
 -17  -1  -5   76.29    8.90
 -17   1   5   79.99    9.50
 -17   1   5   73.39    7.00
 -17   2  -5   88.49    9.60
 -17   2  -5   78.49    9.10
 -17  -2   5   88.59    8.60
 -17   2   5   74.49    7.40
 -17   2   5   94.89   10.00
 -17  -2  -5   86.49   10.20
 -17  -2  -5  103.49   13.40
 -17  -3   5  217.38   16.00
 -17   3  -5  219.88   16.10
 -17   3  -5  219.08   15.70
 -17  -3  -5  224.38   16.50
 -17   3   5  226.88   14.90
 -17  -3  -5  239.58   19.50
 -17   4  -5    7.30    4.30
 -17   4  -5   10.50    4.90
 -17  -4   5   10.60    5.00
 -17  -4  -5   11.60    4.80
 -17   4   5    8.30    3.50
 -17   5  -5   -3.80    4.10
 -17   5  -5   -6.50    4.70
 -17  -5   5   -6.50    7.00
 -17  -5  -5    1.00    4.70
 -17   5   5   -0.80    3.50
 -17  -6   5   16.20    8.80
 -17   6  -5   10.80    5.20
 -17   6  -5   18.40    5.20
 -17   6   5   11.90    3.90
 -17  -6  -5   12.50    5.00
 -17   7  -5  128.49   12.20
 -17   7  -5  143.09   11.80
 -17  -7   5  126.19   12.40
 -17   7   5  142.69   11.20
 -17  -7  -5  153.48   12.80
 -17  -8   5   28.50    5.40
 -17   8  -5   36.70    6.10
 -17   8  -5   25.50    6.10
 -17   8   5   35.80    5.40
  17   8  -5   37.60    3.40
 -17  -8  -5   36.20    6.40
 -17   9  -5   21.40    5.30
 -17   9   5   27.80    5.20
 -18   0  -5    7.00    5.50
 -18   0   5    4.00    3.10
 -18   0  -5    7.70    4.20
 -18   0   5    9.40    5.20
 -18   1  -5    3.80    4.90
 -18  -1   5   11.60    2.60
 -18  -1   5    6.30    5.00
 -18   1  -5    8.60    4.70
 -18  -1  -5    6.00    5.00
 -18  -1  -5    6.70    4.70
 -18   1   5    3.20    5.20
 -18   1   5    3.20    3.00
 -18  -2   5   -1.20    4.30
 -18   2  -5   -2.30    4.70
 -18   2  -5    1.80    4.80
 -18  -2  -5    0.90    4.90
 -18  -2  -5    4.70    4.20
 -18   2   5   -3.40    4.70
 -18   2   5    0.10    3.10
 -18  -3   5    2.10    4.40
 -18   3  -5   -2.60    4.70
 -18   3  -5   -2.50    5.00
 -18   3   5    0.50    4.80
 -18   3   5    0.30    3.30
 -18  -3  -5    0.00    6.10
 -18  -3  -5    5.50    4.60
 -18  -4   5   -1.50    4.90
 -18   4  -5   -0.40    4.90
 -18   4  -5    0.80    4.90
 -18   4   5    4.80    3.50
 -18  -4  -5    0.40    4.80
 -18   5  -5    1.90    5.10
 -18   5  -5    5.00    5.00
 -18  -5   5    0.30    4.70
 -18  -5  -5    1.00    5.50
 -18   5   5    0.80    3.50
 -18   6  -5    2.30    4.60
 -18  -6   5    4.20    4.80
 -18   6  -5    3.20    5.20
 -18  -6  -5   15.80    5.90
 -18   6   5   11.40    4.10
 -19   0  -5    1.20    5.20
 -19   0   5   -0.90    4.70
 -19   0   5    8.40    2.80
 -19   0  -5   -1.80    4.20
 -19  -1   5    1.90    5.20
 -19   1  -5    3.30    4.40
 -19   1  -5    5.00    5.10
 -19   1   5    5.70    5.00
 -19  -1  -5    5.10    5.20
 -19  -1  -5    4.00    5.00
 -19   1   5    5.90    3.20
 -19   2  -5   30.80    6.10
 -19  -2   5   24.20    5.50
 -19   2  -5   30.60    5.70
 -19  -2  -5   33.20    5.20
 -19   2   5   28.00    5.80
 -19  -2  -5   29.10    7.40
 -19   2   5   31.50    4.20
 -19  -3   5   20.00    5.20
 -19   3  -5   22.30    5.50
 -19   3  -5   20.60    5.70
 -19  -3  -5   17.00    5.70
 -19   3   5   19.70    5.50
 -19   3   5   21.10    3.90
   0   0   6   74.69    4.60
   0   0   6   65.99    4.50
   0   0  -6   62.29    4.50
   0   0  -6   69.89    4.70
   0  -1   6    1.20    1.00
   0  -1   6   -0.80    0.80
   0   1  -6    1.20    1.00
   0   1  -6   -1.40    0.80
   0  -1  -6   -0.50    1.20
   0   1   6   -0.20    1.00
   0   1   6   -0.30    1.30
   0   2   6   63.29    4.70
   0  -2   6   69.19    4.30
   0  -2   6   62.39    4.60
   0   2  -6   65.39    4.50
   0   2   6   68.19    4.70
   0  -2  -6   73.79    4.80
   0   2  -6   74.79    4.40
   0   3  -6    0.70    0.60
   0  -3   6   -0.70    0.90
   0   3  -6   -1.90    1.10
   0  -3  -6   -2.40    1.40
   0   3   6   -1.40    1.50
   0   4  -6 1204.28   73.69
   0   4   6 1188.08   74.99
   0  -4  -6 1060.89   74.39
   0  -4   6 1113.99   73.49
   0  -5   6   -3.80    1.60
   0   5   6   -3.80    1.70
   0   5  -6   -2.80    1.30
   0   6  -6  453.95   26.00
   0  -6   6  468.35   26.00
   0  -6  -6  382.36   26.20
   0   6  -6  412.96   25.70
   0   6   6  416.06   26.10
   0   7  -6   -0.70    6.40
   0  -7   6    0.80    6.30
   0   7   6   -7.60    5.70
   0  -7  -6    0.40    7.40
   0  -8  -6   43.20    4.90
   0   8  -6   29.10    4.40
   0   8   6   49.70    4.20
   0   8  -6   38.00    3.20
   0   9  -6   -2.70    1.30
   0   9   6   -2.30    2.10
   0   9  -6   -4.50    2.20
   0  -9  -6   -6.20    2.70
   0 -10  -6   -8.10    3.10
   0  10  -6    2.90    2.30
   0  10   6   -0.50    2.40
   0 -11  -6   -4.70    3.30
   0  11  -6   -2.30    1.80
   0  11   6   -0.30    2.60
   0  11  -6    0.30    2.80
   0  12  -6  155.98   10.40
   0  12  -6  154.68   10.90
   0 -12  -6  167.78   11.90
   0  13  -6   -3.40    2.00
   0  13  -6   -1.50    2.90
   0  14  -6   97.59    7.20
   0  14  -6   96.29    8.20
   0  15  -6   -4.60    2.40
   0  15  -6   -2.90    3.40
   0  16  -6   -3.60    6.50
   0  17  -6    1.60    2.70
   0  17  -6   -2.90    4.30
   0  18  -6   32.10    5.00
   1   0   6 2020.70  124.59
  -1   1  -6  183.48   11.20
   1   1   6  187.18   11.40
  -1  -1   6  188.48   11.20
   1  -1  -6  176.98   11.40
  -1  -1   6  187.08   11.20
  -1   1  -6  200.98   11.40
  -1  -1  -6  174.28   11.40
   1   1  -6  188.18   11.30
   1  -1   6  169.88   11.30
  -1  -1  -6  176.48   11.30
  -1   1   6  188.18   11.30
  -1   1   6  183.68   11.30
   1  -1   6  174.28   11.20
   1   1  -6  187.38   11.20
  -1   2  -6  353.66   22.00
  -1  -2   6  365.86   21.90
   1   2   6  354.46   22.10
   1  -2   6  359.16   21.90
   1  -2   6  376.86   22.20
   1   3   6  508.55   31.90
  -1  -3   6  548.45   31.70
   1  -3   6  520.45   31.80
   1  -4  -6  170.88   11.30
  -1   4  -6  189.08   10.80
   1   4   6  174.58   11.10
  -1   4  -6  162.58   11.10
   1   4  -6  183.08   10.90
  -1  -4  -6  166.88   11.20
  -1   4   6  181.78   11.20
   1   5   6  549.25   34.00
  -1   5  -6  539.25   33.90
   1  -5  -6  570.54   34.10
  -1  -5   6  573.54   33.80
  -1   5   6  585.34   34.00
   1  -5   6  512.95   33.80
  -1  -5  -6  551.34   34.10
   1   5  -6  590.84   33.80
   1   6   6  115.19    7.70
  -1   6  -6  121.89    7.60
  -1  -6   6   90.59    7.50
   1  -6  -6   98.39    8.00
  -1   6   6  109.59    7.70
  -1  -6  -6   98.49    7.90
   1   6  -6  129.19    7.50
   1  -6   6  129.89    7.50
   1  -7  -6  504.55   33.20
  -1   7  -6  510.05   31.70
   1   7   6  531.85   31.80
  -1   7   6  529.05   31.80
   1   7  -6  519.75   31.60
   1  -7   6  522.15   31.70
   1   7  -6  519.15   31.30
  -1   8  -6  158.58   10.50
   1  -8  -6  154.48   11.00
  -1   8  -6  166.18   10.20
   1   8   6  170.68   10.60
   1   8  -6  151.38   10.50
  -1   8   6  159.68   10.60
  -1  -8  -6  156.68   10.90
   1   8  -6  166.98   10.00
   1  -9  -6   58.59    6.50
   1   9   6   72.69    5.80
  -1   9  -6   78.09    6.10
  -1   9  -6   73.79    5.10
  -1   9   6   73.99    6.20
  -1  -9  -6   60.59    6.30
   1   9  -6   69.99    5.80
   1   9  -6   72.29    4.90
   1  10   6  140.39   10.20
  -1  10  -6  156.48   10.30
  -1  10  -6  156.68    9.60
   1 -10  -6  132.49   10.80
  -1 -10  -6  133.19   10.70
   1  10  -6  166.08   10.10
   1  10  -6  150.68    9.40
  -1  10   6  142.89   10.20
  -1  11  -6  316.67   20.00
  -1  11  -6  309.67   19.60
   1  11   6  308.07   20.10
   1 -11  -6  316.77   20.60
   1  11  -6  328.57   19.50
  -1  11   6  302.57   20.00
  -1 -11  -6  342.47   20.50
  -1  12  -6   14.60    3.10
  -1  12  -6    8.40    2.30
   1  12  -6    4.80    2.00
  -1 -12  -6    0.00    4.00
   1  12  -6    6.40    2.70
  -1  13  -6    3.90    2.30
  -1  13  -6    6.70    3.20
   1  13  -6    2.60    3.20
   1  13  -6    1.60    2.00
  -1 -13  -6   -1.30    4.00
  -1  14  -6    5.80    2.50
  -1  14  -6    1.70    3.30
   1  14  -6   -0.50    3.30
  -1 -14  -6   -0.70    4.30
   1  14  -6   -0.40    2.20
  -1  15  -6   48.10    5.30
  -1  15  -6   60.39    6.60
   1  15  -6   55.09    6.30
  -1 -15  -6   36.60    6.80
   1  15  -6   43.90    5.00
  -1  16  -6   -2.00    3.70
  -1  16  -6   -0.10    2.50
   1  16  -6    0.00    2.50
   1  16  -6   -2.10    3.50
  -1  17  -6   45.10    5.40
  -1  17  -6   27.00    5.20
   1  17  -6   33.70    5.10
   1  17  -6   36.70    5.20
  -1  18  -6   -2.50    4.00
   1  18  -6   -3.70    2.90
   1  18  -6   -3.40    3.90
  -2   0  -6 7446.96  450.95
   2  -1   6  410.56   24.70
  -2   1   6  403.86   24.70
   2  -2   6  513.65   31.00
   2   3   6    3.70    1.20
   2  -3  -6   -0.10    1.70
  -2   3  -6    3.60    1.40
  -2  -3   6    4.80    0.90
   2   3   6    4.80    1.70
  -2   3  -6    5.30    1.10
  -2   3   6    1.00    1.50
   2  -3   6    4.10    1.30
   2   3  -6    3.00    0.90
  -2  -3  -6    3.10    1.50
   2   4   6 2413.26  148.19
  -2   4  -6 2301.77  146.99
   2  -4  -6 2214.68  145.99
  -2  -4   6 2338.27  145.19
   2   4  -6 2422.26  144.79
  -2   4   6 2226.98  146.39
   2  -4   6 2479.85  147.29
   2   5   6  409.86   24.80
   2  -5  -6  379.86   25.00
  -2   5  -6  386.76   24.70
   2   5  -6  427.66   24.60
   2  -5   6  436.36   24.80
  -2  -5  -6  388.56   24.80
  -2   5   6  404.56   24.80
   2   6   6 1819.32  116.49
   2  -6  -6 1713.33  114.89
  -2  -6   6 1731.63  114.19
  -2   6  -6 1769.92  115.29
   2   6  -6 1832.92  113.59
  -2  -6  -6 1761.22  116.19
   2  -6   6 1805.72  115.49
   2   7   6    4.30    2.10
  -2   7  -6    1.40    2.00
   2  -7  -6   -4.20    2.60
  -2  -7  -6   -3.10    2.30
  -2   7   6    1.00    2.10
   2   7  -6    1.90    1.60
   2  -7   6    4.90    2.00
   2   8   6   52.79    4.60
  -2   8  -6   39.60    5.10
   2   8  -6   58.39    3.50
  -2   8   6   43.40    4.70
  -2  -8  -6   41.60    5.00
   2   8  -6   45.40    4.30
   2  -8   6   50.89    4.40
  -2   9  -6   62.59    5.20
  -2   9  -6   49.50    4.50
   2   9  -6   59.49    4.00
  -2  -9  -6   53.49    5.70
   2   9  -6   51.69    4.60
  -2  10  -6 1014.80   61.99
   2  10   6  974.60   62.09
  -2  10  -6  983.90   61.79
  -2 -10  -6 1047.50   62.29
   2  10  -6 1084.39   61.59
  -2  10   6 1038.60   62.09
  -2  11  -6   94.29    7.50
   2  11   6   92.19    7.30
  -2  11  -6   88.39    6.80
   2  11  -6   84.29    7.20
  -2 -11  -6  102.89    8.10
  -2  12  -6  217.18   13.60
  -2  12  -6  189.38   12.70
  -2 -12  -6  196.38   16.50
   2  12  -6  189.78   12.50
  -2  13  -6    6.10    2.30
  -2  13  -6    6.10    3.20
   2  13  -6    1.60    2.10
   2  13  -6   -1.90    3.00
  -2 -13  -6    0.80    4.00
  -2  14  -6  108.39    8.60
  -2  14  -6  105.19    7.80
  -2 -14  -6   98.59   10.30
   2  14  -6  102.19    8.50
   2  14  -6   93.49    7.30
  -2  15  -6   59.79    6.40
  -2  15  -6   71.79    7.10
  -2 -15  -6   62.89    9.30
   2  15  -6   53.39    5.50
  -2  16  -6   97.79    8.60
  -2  16  -6   95.09    7.60
  -2 -16  -6   96.59    9.70
   2  16  -6   76.19    7.20
  -2  17  -6    6.00    4.60
   2  17  -6    0.60    4.00
   2  17  -6    6.00    4.40
  -2  18  -6   -4.50    4.60
   2  18  -6   -1.20    2.80
   2  18  -6   -3.00    4.30
  -3   0  -6   61.99    4.10
  -3   0  -6   61.89    4.40
  -3   0   6   49.40    4.00
   3   0   6   59.29    4.20
  -3   0   6   58.49    3.80
   3   0   6   53.79    4.10
  -3   1  -6   92.09    6.20
  -3  -1   6   99.09    5.60
   3   1   6   86.29    6.10
  -3   1  -6   93.29    6.00
  -3  -1   6   85.09    5.80
   3  -1   6   94.19    5.90
  -3  -1  -6   92.29    6.20
   3  -1   6   85.89    6.10
  -3   1   6   87.49    6.00
  -3  -1  -6   90.89    6.10
  -3  -2   6    2.70    0.90
  -3  -2   6    4.20    0.70
  -3   2  -6    3.80    1.60
   3   2   6    4.40    1.40
  -3   2  -6    6.00    1.40
   3   2   6    3.00    1.40
   3  -2   6    3.30    1.40
  -3  -2  -6    2.10    1.70
  -3  -2  -6    4.90    1.60
   3   2  -6    2.60    0.70
  -3   2   6    1.50    1.40
  -3  -3   6   16.40    1.50
  -3   3  -6    9.80    1.90
   3   3   6    9.60    2.00
   3   3   6    9.80    1.90
  -3   3  -6   12.30    1.60
   3  -3   6   12.50    1.70
  -3  -3  -6    8.10    1.90
   3   3  -6   12.00    1.50
  -3   4  -6  450.55   29.20
   3   4   6  496.85   29.20
   3   4   6  494.55   29.30
   3  -4   6  502.35   29.10
  -3  -4  -6  452.15   29.20
  -3   5  -6  133.19    9.10
   3   5   6  140.79    8.90
   3   5   6  122.49    9.00
  -3  -5  -6  122.69    8.90
   3   5  -6  143.49    8.40
   3  -5   6  143.09    8.70
  -3   5   6  129.49    9.00
   3   6   6   -2.60    1.90
  -3   6  -6    0.60    1.90
   3  -6   6    3.50    1.70
   3   6  -6    3.00    1.30
  -3  -6  -6   -4.40    2.20
  -3   6   6    0.50    2.10
   3   7   6  163.58   10.10
  -3   7  -6  141.39   10.50
  -3  -7  -6  138.09   10.20
   3   7  -6  154.98    9.70
   3  -7   6  159.68   10.00
  -3   7   6  155.68   10.20
  -3   8  -6   43.40    4.80
   3   8   6   53.19    4.80
  -3   8   6   46.40    4.80
   3  -8   6   48.70    4.60
   3   8  -6   53.69    3.50
  -3  -8  -6   46.10    5.10
   3   8  -6   50.59    4.20
  -3   9  -6    4.30    2.50
   3   9   6    5.60    2.70
   3   9  -6    6.70    1.30
  -3   9   6    9.90    2.60
   3   9  -6    9.00    2.00
  -3  -9  -6    4.30    3.00
   3  -9   6    3.00    2.20
   3  10   6   18.10    3.10
  -3  10  -6   19.00    2.60
  -3  10  -6   22.80    3.20
  -3 -10  -6   19.20    3.60
   3  10  -6   14.70    2.50
  -3  10   6   19.10    3.10
   3  10  -6   20.40    2.10
  -3  11  -6   48.60    5.60
  -3  11  -6   48.80    4.70
   3  11  -6   41.20    5.10
  -3 -11  -6   43.40    6.10
   3  11  -6   53.09    4.20
  -3  12  -6   27.50    4.00
  -3  12  -6   30.10    4.20
   3  12  -6   31.60    3.60
   3  12  -6   30.30    3.60
  -3 -12  -6   25.90    4.50
  -3  13  -6  121.09    8.90
  -3  13  -6  126.99   10.10
   3  13  -6  126.99    9.20
   3  13  -6  114.99    8.30
  -3 -13  -6  129.29   10.10
  -3  14  -6   12.10    3.60
  -3  14  -6   12.70    4.90
   3  14  -6    7.50    2.40
  -3 -14  -6    4.20    4.40
   3  14  -6    8.60    3.30
  -3  15  -6   10.60    2.90
  -3  15  -6    9.80    6.50
   3  15  -6    2.20    2.50
  -3 -15  -6    4.10    4.80
   3  15  -6    5.50    3.20
  -3  16  -6   -2.70    3.90
  -3  16  -6    3.50    3.20
  -3 -16  -6    4.20    4.80
   3  16  -6    6.30    2.50
   3  16  -6    0.70    3.80
  -3  17  -6   19.50    4.50
   3  17  -6   13.80    4.70
  -3 -17  -6   22.90    5.60
  -3  18  -6   -3.20    4.80
  -3 -18  -6    4.90    5.30
   3  18  -6   -1.00    4.20
  -3  18   6    1.90    4.60
   3  18  -6   -3.80    2.80
   4   0   6  298.47   18.80
  -4   0  -6  308.37   18.80
  -4   0  -6  299.17   18.90
  -4   0   6  316.87   18.50
  -4  -1   6  461.35   25.40
  -4   1  -6  421.76   25.70
   4   1   6  415.06   25.80
   4   1   6  408.66   25.80
  -4   1  -6  370.26   25.80
  -4  -1  -6  399.86   25.80
  -4  -1  -6  423.66   25.80
   4  -1   6  416.36   25.90
   4  -1   6  491.75   25.90
  -4   2  -6   93.49    7.00
  -4   2  -6  101.09    6.70
   4   2   6  101.19    6.90
   4   2   6  109.09    6.90
  -4   2   6  103.79    6.90
  -4  -2  -6   99.99    7.10
  -4  -2  -6  103.29    7.10
   4  -2   6  100.29    6.80
  -4   3  -6  134.39    9.20
   4   3   6  143.79    9.20
   4   3   6  142.39    9.20
  -4  -3   6  146.19    8.70
  -4   3  -6  144.29    9.10
   4   3  -6  151.88    8.70
  -4  -3  -6  131.09    9.20
   4  -3   6  137.29    9.10
  -4   3   6  132.49    9.30
  -4  -4   6  224.88   12.60
  -4   4  -6  195.08   12.90
  -4   4  -6  199.48   13.20
   4   4   6  215.28   13.20
   4   4   6  216.18   13.10
   4  -4   6  203.48   13.00
   4   4  -6  210.08   12.60
  -4   4   6  204.78   13.20
  -4  -4  -6  194.98   13.10
   4  -5  -6 1036.40   78.99
  -4   5  -6 1344.27   82.79
   4   5   6 1136.89   82.09
   4   5  -6 1161.08   77.99
   4  -5   6 1214.88   81.59
  -4   5   6 1334.57   81.39
   4   6   6  748.43   45.00
  -4   6  -6  706.43   44.90
   4   6   6  756.22   44.90
  -4  -6  -6  671.83   44.90
  -4   6   6  739.53   45.00
   4   6  -6  813.52   44.60
   4   7   6   11.50    2.30
  -4  -7   6   12.30    1.30
   4   7   6   10.80    2.40
  -4   7  -6    5.00    2.30
  -4  -7  -6    6.80    2.50
   4   7  -6    9.80    1.60
   4  -7   6    7.60    2.40
  -4   7   6    9.70    2.40
   4   8   6  166.38   10.70
  -4  -8   6  173.78   10.00
  -4   8  -6  134.49   10.80
  -4  -8  -6  159.18   10.90
   4   8  -6  163.58    9.90
  -4   8   6  162.08   10.80
   4  -8   6  157.48   10.60
   4   9   6  431.76   26.70
  -4   9  -6  441.36   26.70
   4  -9   6  429.46   26.60
   4   9  -6  415.16   26.30
   4   9  -6  430.06   26.10
  -4  -9  -6  443.26   26.90
  -4   9   6  428.66   26.80
  -4  10  -6   42.90    4.40
   4  10   6   35.60    4.90
   4  10  -6   41.00    3.50
  -4  10   6   41.20    4.90
  -4 -10  -6   39.50    5.50
   4  10  -6   35.50    4.30
  -4  11  -6   80.69    6.80
   4  11  -6   61.49    6.80
   4  11  -6   70.59    6.30
  -4  12  -6   75.19    7.30
  -4  12  -6   72.59    6.50
   4  12  -6   76.99    5.70
   4  12  -6   83.79    6.60
  -4 -12  -6   76.79    7.70
  -4  13  -6   74.29    6.60
  -4  13  -6   64.89    6.90
   4  13  -6   61.79    6.30
  -4 -13  -6   68.79    8.20
   4  13  -6   55.59    5.20
  -4  14  -6    8.70    4.00
  -4  14  -6   11.00    2.80
   4  14  -6    3.10    3.10
   4  14  -6    2.80    2.30
  -4 -14  -6    3.00    4.30
  -4  15  -6  142.49    9.60
  -4  15  -6  136.59   10.50
  -4 -15  -6  132.59   11.20
   4  15  -6  112.99    9.10
   4  15  -6  136.29   10.20
  -4  16  -6   24.00    4.60
   4  16  -6   24.40    4.10
  -4 -16  -6   30.40    6.10
   4  16  -6   19.70    3.10
  -4  17  -6   -2.60    4.60
   4  17  -6    0.60    4.40
  -4 -17  -6    1.20    5.10
  -4  17   6    4.90    4.40
  -4  18  -6   10.30    5.10
  -4 -18  -6   30.10    6.40
   4  18  -6   11.50    4.00
  -4  18   6   10.10    4.90
  -5   0  -6  635.54   39.00
   5   0   6  648.74   38.90
   5   1   6 1307.27   88.19
   5  -1  -6 1122.79   83.19
  -5   1  -6 1225.48   87.59
   5   1  -6 1242.58   83.59
  -5   1   6 1537.75   85.19
   5  -1   6 1475.55   88.89
  -5  -1  -6 1346.87   88.49
   5   2   6  158.08   10.10
   5   2   6  165.08   10.10
  -5   2  -6  146.19   10.20
  -5   2  -6  167.28   10.10
  -5  -2  -6  160.38   10.20
  -5  -2  -6  147.69   10.30
   5  -2   6  151.08   10.10
  -5  -3   6  113.59    6.80
  -5   3  -6   92.49    7.40
  -5   3  -6  103.39    7.20
   5   3   6  110.49    7.30
   5   3   6  117.19    7.30
  -5  -3  -6   92.39    7.60
  -5  -3  -6   98.69    7.40
   5  -3   6  114.19    7.10
   5   4   6    1.80    1.90
   5   4   6    3.80    2.00
  -5   4  -6    1.20    1.80
  -5   4  -6   -4.80    2.00
   5   4  -6    1.80    0.90
  -5   4   6    0.80    2.60
  -5  -4  -6    0.40    2.20
   5  -4   6    0.40    1.80
  -5   5  -6  890.61   59.19
   5   5   6 1020.20   58.99
   5  -5   6 1012.70   58.89
  -5   6  -6   -2.50    2.20
   5   6   6   -1.60    2.00
  -5  -6   6    1.80    1.10
   5   6   6    4.30    2.10
  -5  -6  -6   -3.10    2.20
  -5   6   6    0.20    2.10
   5  -6   6    1.10    1.80
   5   6  -6    4.40    1.10
  -5   7  -6    0.60    2.30
  -5  -7   6    6.00    1.20
   5   7   6    4.40    2.20
   5   7   6    3.00    2.20
  -5   7   6    4.20    2.30
   5  -7   6    6.10    2.00
   5   7  -6    2.50    1.40
  -5  -7  -6    2.80    2.40
  -5   8  -6   -2.80    2.40
  -5  -8   6   -2.50    1.30
   5   8   6   -2.50    2.80
  -5   8   6   -1.70    2.60
   5   8  -6    0.40    1.20
  -5  -8  -6   -7.10    2.60
   5   8  -6   -2.80    1.50
   5   9   6  350.36   23.50
  -5  -9   6  391.76   22.80
  -5   9  -6  376.96   23.50
   5   9   6  359.86   23.40
   5   9  -6  373.36   22.90
  -5  -9  -6  388.46   23.60
  -5   9   6  366.26   23.50
   5   9  -6  384.26   22.80
   5  10   6    6.40    2.70
  -5  10  -6    3.00    3.00
  -5 -10   6    6.30    2.00
  -5 -10  -6    6.50    3.30
   5  10  -6    7.90    1.70
   5 -10   6    2.30    2.50
   5  10  -6    5.80    2.10
  -5 -11   6  106.09    7.50
  -5  11  -6  112.29    8.60
  -5 -11  -6   97.29    8.70
   5  11  -6  107.89    7.60
  -5  12  -6    8.30    3.00
  -5  12  -6   -0.70    3.20
   5  12  -6   -0.50    2.50
   5  12  -6   -3.00    1.80
  -5 -12  -6   -4.50    3.50
  -5  13  -6    3.40    3.60
  -5  13  -6   11.30    2.70
   5  13  -6   -0.50    2.70
  -5 -13  -6   -1.20    4.40
   5  13  -6   -0.50    2.00
  -5  14  -6   10.70    4.40
   5  14  -6    6.40    3.20
  -5 -14  -6    6.90    4.50
   5  14  -6    0.00    2.20
   5  15  -6   41.30    4.90
  -5  15   6   31.10    5.10
   5  15  -6   60.19    6.40
  -5 -15  -6   37.30    5.80
  -5  16  -6   -0.20    4.50
  -5 -16  -6    2.50    4.80
  -5  16   6    1.70    4.30
   5  16  -6   -0.80    2.50
   5  16  -6   -0.20    3.40
  -5  17  -6   -4.30    4.80
  -5  17   6   -2.50    4.50
   5  17  -6   -4.40    4.30
  -5 -17  -6    0.00    5.60
   5  17  -6    1.30    3.80
  -5  18  -6   -1.00    4.90
  -5 -18  -6   15.70    5.50
  -5  18   6   -1.00    4.80
   5  18  -6   -0.80    4.10
   6   0   6  261.27   16.00
  -6   0   6  268.87   15.50
  -6   0  -6  238.18   16.00
  -6   0  -6  250.97   16.00
   6   0   6  255.47   15.90
  -6   1  -6  735.73   44.60
  -6   2  -6   52.69    5.40
   6   2   6   66.29    5.10
   6   2   6   72.29    5.10
  -6   2  -6   57.39    5.10
  -6   2   6   73.09    4.70
  -6  -2  -6   61.69    5.50
  -6  -2  -6   67.29    5.30
   6  -2   6   64.39    5.10
   6   3   6  264.07   15.70
   6   3   6  265.77   15.70
  -6   3  -6  223.28   15.80
  -6   3  -6  238.38   15.70
  -6  -3   6  264.27   15.40
   6  -3   6  260.67   15.70
  -6  -3  -6  250.97   15.70
  -6  -3  -6  228.08   15.80
   6   4   6  165.28   10.60
  -6  -4   6  173.58   10.20
  -6   4  -6  151.78   11.10
   6   4   6  157.38   10.60
  -6   4  -6  160.78   10.60
  -6  -4  -6  150.78   11.00
   6  -4   6  172.58   10.60
  -6   5  -6  320.07   20.90
  -6  -5   6  339.77   20.40
   6   5   6  325.07   20.90
   6   5   6  350.96   20.90
   6  -5   6  342.87   20.80
   6   5  -6  361.16   20.40
  -6  -5  -6  309.07   20.90
   6   6   6  177.18   11.60
   6   6   6  183.68   11.70
  -6  -6   6  189.38   11.00
  -6   6  -6  166.18   11.50
  -6   6   6  179.78   11.80
   6   6  -6  179.78   10.90
   6  -6   6  173.28   11.50
  -6  -6  -6  168.78   11.70
   6   7   6    2.10    2.60
  -6   7  -6    0.90    2.40
   6   7   6    4.20    2.20
  -6  -7   6    3.50    1.40
   6   7  -6   -1.60    1.30
  -6  -7  -6    2.90    2.60
   6   8   6   48.60    5.50
   6   8   6   57.99    5.70
  -6   8  -6   68.59    6.00
  -6  -8   6   60.79    4.50
   6   8  -6   50.99    4.50
  -6   8   6   61.69    5.80
   6  -8   6   57.09    5.40
  -6  -8  -6   61.79    6.00
   6   9   6  464.65   29.50
   6   9   6  476.35   29.60
  -6   9  -6  483.05   29.60
  -6  -9   6  503.75   29.00
   6   9  -6  471.45   29.10
  -6   9   6  462.45   29.60
  -6  -9  -6  495.45   29.70
   6   9  -6  487.25   29.00
   6  -9   6  454.05   29.40
  -6 -10   6    5.00    2.00
  -6  10  -6    3.90    3.10
   6  10  -6    5.90    2.10
   6  10  -6    4.80    2.60
  -6  11  -6   65.29    6.60
  -6 -11   6   50.69    5.20
   6  11  -6   62.39    4.90
   6  11  -6   64.69    5.50
  -6 -11  -6   51.49    7.50
  -6  12  -6   21.90    4.00
  -6 -12   6   23.00    3.00
   6  12  -6   20.50    3.00
  -6  12   6   17.00    3.90
  -6 -12  -6   26.00    4.70
   6  12  -6   18.70    2.60
  -6  13  -6   55.59    6.90
   6  13  -6   59.59    6.30
   6  13  -6   54.49    5.20
  -6 -13  -6   60.69    8.20
  -6  13   6   60.19    7.10
  -6  14  -6   33.60    5.00
  -6  14   6   30.00    4.90
   6  14  -6   49.90    5.70
   6  14  -6   36.90    4.70
  -6  15  -6   26.30    4.60
  -6 -15  -6   26.70    5.20
   6  15  -6   24.00    3.70
   6  15  -6   20.20    3.10
  -6  16  -6   -1.40    4.60
   6  16  -6   -3.00    2.60
   6  16  -6    4.90    3.50
  -6 -16  -6    0.80    4.80
  -6  16   6   -1.00    4.60
  -6  17  -6   -1.30    4.80
   6  17  -6    1.40    3.70
  -6  17   6   -7.60    5.00
  -6 -17  -6    0.90    5.00
  -7   0  -6   44.00    5.10
  -7   0   6   64.49    3.80
   7   0   6   58.19    4.70
  -7   0  -6   56.69    5.00
   7   0   6   50.89    4.80
  -7   1  -6  584.24   36.00
  -7   1  -6  503.55   36.20
   7   1   6  612.54   36.00
   7   1   6  633.64   36.00
  -7  -1  -6  581.64   36.00
  -7  -1  -6  569.74   36.00
   7  -1   6  648.64   36.00
  -7   2  -6   18.30    2.80
   7   2   6   17.60    2.40
  -7   2  -6   14.60    3.00
   7   2   6   22.50    2.60
   7  -2   6   17.20    2.40
  -7  -2  -6   18.10    3.10
  -7   2   6   20.60    2.00
  -7  -2  -6   12.10    3.00
  -7   3  -6  166.68   11.20
  -7   3  -6  171.98   11.30
   7   3   6  176.88   11.20
   7   3   6  174.38   11.20
  -7  -3   6  188.58   10.90
  -7  -3  -6  160.78   11.30
   7  -3   6  181.78   11.10
  -7  -3  -6  156.48   11.70
  -7   3   6  164.08   10.90
   7   4   6  139.99    9.70
  -7  -4   6  157.58    9.30
  -7   4  -6  143.49    9.90
  -7   4  -6  152.88    9.90
   7   4   6  147.79    9.70
   7  -4   6  153.98    9.60
  -7  -4  -6  139.79    9.90
  -7   4   6  126.69    9.50
   7   5   6  151.48   10.10
   7   5   6  150.28   10.10
  -7   5  -6  147.39   10.30
  -7  -5   6  170.78    9.60
   7  -5   6  157.78   10.10
  -7  -5  -6  140.89   10.30
  -7   5   6  140.79   10.00
  -7   6  -6   10.10    2.90
   7   6   6   15.70    2.50
  -7  -6   6   15.90    1.90
  -7  -6  -6   14.60    2.80
  -7   6   6   11.80    2.60
   7   6  -6   13.70    1.30
   7   6  -6   10.20    1.30
   7   7   6  150.28   10.40
  -7  -7   6  157.78    9.70
  -7   7  -6  149.99   10.60
  -7   7   6  139.99   10.50
   7   7  -6  147.19    9.50
  -7   7   6  155.58   10.60
   7  -7   6  151.68   10.20
  -7  -7  -6  157.18   10.60
  -7   8  -6   -2.50    2.80
   7   8   6   -3.40    2.40
  -7  -8   6   -4.00    1.60
   7   8   6   -6.70    2.50
  -7   8   6   -2.90    2.60
  -7  -8  -6   -3.00    2.90
   7   8  -6   -1.40    1.40
   7  -8   6   -1.80    2.20
   7   9   6   18.90    3.20
  -7   9  -6   19.70    3.60
   7   9   6   17.60    3.60
  -7  -9   6   23.00    3.40
  -7   9   6   26.80    3.70
  -7  -9  -6   22.60    3.70
   7   9  -6   19.00    2.30
  -7  10  -6  131.09   10.10
  -7 -10   6  136.39    9.00
   7  10  -6  129.59    8.90
  -7  10   6  131.19    9.90
  -7 -10  -6  140.99   10.60
   7  10  -6  137.09    9.00
  -7  11  -6   47.70    6.50
  -7 -11   6   40.70    5.10
   7  11  -6   52.49    4.60
   7  11  -6   49.99    5.00
  -7 -11  -6   53.89    6.60
  -7  11   6   55.39    6.40
  -7  12  -6    9.30    3.90
  -7 -12   6   12.80    2.80
  -7  12   6   14.90    3.80
   7  12  -6   15.30    3.20
  -7 -12  -6   11.00    4.20
   7  12  -6   13.40    2.40
  -7  13  -6  117.89   10.30
  -7 -13   6  114.59    8.50
   7  13  -6  113.19    8.60
  -7 -13  -6  113.69    9.80
   7  13  -6  103.39    8.00
  -7  13   6  108.89   13.10
  -7  14  -6    3.90    4.10
  -7 -14   6    2.50    3.30
   7  14  -6    3.60    3.00
  -7  14   6    3.50    4.10
  -7 -14  -6    3.90    4.40
   7  14  -6    0.90    2.50
  -7  15  -6   -7.70    4.00
   7  15  -6   -4.40    3.10
  -7  15   6   -4.30    4.30
  -7 -15  -6   -1.40    5.00
   7  15  -6   -1.30    2.50
  -7  16  -6   -5.60    4.20
   7  16  -6   -4.60    3.60
  -7 -16  -6    3.70    5.40
  -7  16   6    2.40    4.90
   7  16  -6   -3.40    2.60
  -7  17  -6    7.20    4.60
   7  17  -6   11.10    3.80
  -7 -17  -6   13.80    5.80
  -7  17   6    7.20    4.80
  -8   0  -6 1991.00  131.69
   8   0   6 1869.41  130.59
  -8   0   6 2260.97  128.39
   8   0  -6 1760.32  125.59
  -8   1  -6  255.97   16.70
   8   1   6  279.57   16.70
  -8   1  -6  255.87   16.70
   8   1   6  266.77   16.60
   8  -1   6  268.57   16.60
  -8  -1  -6  243.88   16.70
  -8  -1  -6  258.07   16.70
  -8   1   6  282.27   16.10
   8   2   6  294.67   18.20
  -8   2  -6  281.07   18.30
  -8   2  -6  282.17   18.20
   8   2   6  295.47   18.20
   8  -2   6  294.47   18.10
  -8  -2  -6  287.07   18.30
  -8   2   6  304.67   17.80
  -8  -2  -6  285.07   18.30
  -8   3  -6  208.38   13.30
  -8  -3   6  202.98   12.80
  -8   3  -6  203.58   13.30
   8   3   6  209.88   13.20
   8   3   6  214.38   13.10
  -8  -3  -6  183.28   13.30
  -8  -3  -6  196.28   13.20
   8  -3   6  210.48   13.10
  -8   4  -6 1057.59   64.79
  -8   4  -6 1043.10   64.69
   8   4   6 1100.79   64.69
   8   4   6 1080.29   64.69
  -8  -4   6 1106.09   64.49
   8  -4   6 1068.69   64.69
  -8   4   6 1032.90   64.49
  -8  -5   6   98.59    7.00
   8   5   6  103.39    7.50
  -8   5  -6  105.99    7.90
  -8   5  -6   95.49    7.90
   8   5   6  111.99    7.50
  -8   5   6  100.69    7.40
  -8  -5  -6  100.39    7.80
   8  -5   6  100.59    7.80
   8   6   6 1319.87   79.39
  -8  -6   6 1309.07   78.99
  -8   6  -6 1370.46   79.39
  -8   6   6 1215.38   79.59
   8  -6   6 1350.26   79.29
   8   7   6   12.30    2.90
  -8  -7   6   13.20    2.20
  -8   7  -6   13.80    3.40
   8   7   6    9.80    2.70
   8  -7   6   13.70    2.70
  -8   7   6    9.60    2.70
   8   7  -6   19.60    2.20
   8   7  -6   15.60    1.60
  -8  -7  -6   17.30    3.30
   8   8   6   -5.70    2.40
  -8  -8   6   -1.00    1.90
  -8   8  -6   -1.10    3.20
   8   8   6   -2.30    2.90
  -8   8   6   -5.50    3.00
   8   8  -6    1.00    1.50
  -8  -8  -6   -6.10    3.10
   8   8  -6   -0.90    1.50
  -8   9  -6   45.10    6.30
  -8  -9   6   50.29    4.70
  -8  -9  -6   54.39    7.10
  -8   9   6   46.00    5.80
   8   9  -6   57.29    4.40
  -8  10  -6  399.86   24.70
  -8 -10   6  367.86   24.00
  -8 -10  -6  395.46   24.70
   8  10  -6  378.56   23.90
  -8  10   6  409.76   24.50
  -8  11  -6    2.70    3.70
  -8 -11   6    9.10    2.50
  -8 -11  -6   13.50    4.00
  -8  11   6   11.50    4.00
   8  11  -6    9.60    2.40
  -8 -12   6  139.09   10.40
  -8  12   6  161.78   11.40
   8  12  -6  144.59   10.10
  -8 -12  -6  164.48   11.60
  -8 -13   6    6.40    3.00
  -8  13  -6    5.70    4.00
  -8 -13  -6   -1.00    4.90
   8  13  -6    5.60    2.70
  -8  13   6   12.70    4.30
   8  13  -6    5.80    2.50
  -8  14  -6   38.80    5.30
  -8  14   6   37.30    5.30
  -8 -14  -6   40.90    5.70
   8  14  -6   35.70    4.20
   8  14  -6   43.60    5.00
  -8  15  -6   -1.20    4.30
  -8  15   6   -0.80    4.40
   8  15  -6   -0.10    3.30
   8  15  -6    0.50    2.60
  -8 -15  -6   -2.00    4.60
  -8  16  -6   75.99    9.00
   8  16  -6   73.89    7.40
  -8  16   6   83.49    8.90
   8  16  -6   59.29    6.80
  -8 -16  -6   89.69    9.30
  -8  17  -6   -3.60    4.60
  -8  17   6   -7.00    4.70
  -8 -17  -6    8.60    5.20
   8  17  -6   -4.40    3.60
  -9   0  -6   16.60    3.10
  -9   0  -6   23.30    3.20
  -9   0   6   28.90    2.40
   9   0   6   24.60    2.80
  -9   1  -6  778.72   48.80
   9   1   6  820.62   48.70
  -9   1  -6  790.72   48.80
  -9  -1   6  803.22   48.20
  -9  -1  -6  810.42   48.80
  -9   1   6  840.32   48.40
  -9  -1  -6  773.82   48.80
   9  -1   6  803.62   48.70
  -9   2  -6   -4.20    2.40
   9   2   6   -3.60    1.90
  -9   2  -6   -5.60    2.30
  -9   2   6   -1.40    1.50
   9  -2   6   -4.80    1.90
  -9  -2  -6   -5.50    3.70
  -9  -2  -6    1.00    2.40
   9   3   6   33.90    4.20
  -9  -3   6   30.00    4.00
   9   3   6   39.20    4.20
  -9   3  -6   38.70    4.90
  -9   3  -6   40.60    4.80
  -9   3   6   37.80    3.80
  -9  -3  -6   42.60    4.80
   9   4   6  168.48   11.20
   9   4   6  176.48   11.20
  -9   4  -6  169.48   11.70
  -9   4  -6  163.68   11.50
  -9  -4   6  165.88   10.90
  -9  -4  -6  154.68   11.70
  -9  -4  -6  175.38   11.50
   9  -4   6  172.88   11.20
  -9   4   6  172.28   10.90
   9   5   6  310.77   20.20
  -9   5  -6  319.77   20.30
   9   5   6  305.27   20.40
  -9   5  -6  327.07   20.40
  -9  -5   6  301.77   19.90
  -9  -5  -6  337.37   20.40
   9  -5   6  313.87   20.10
  -9   5   6  355.76   20.10
   9   6   6  237.38   15.30
   9   6   6  236.78   15.10
  -9   6  -6  239.68   15.40
  -9  -6   6  219.68   14.70
  -9   6   6  218.18   14.90
  -9  -6  -6  248.28   15.40
   9  -6   6  244.58   15.10
  -9  -7   6  116.59    8.30
  -9   7  -6  123.69    9.30
   9   7   6  124.59    9.20
   9   7  -6  132.99    7.70
  -9  -7  -6  132.79    9.30
   9   7  -6  118.09    7.70
  -9   7   6  112.29    8.80
  -9  -8   6   -1.30    2.10
  -9   8  -6   -8.20    3.10
   9   8   6   -5.70    2.70
  -9   8   6   -5.80    3.10
  -9  -8  -6   -3.10    3.60
   9   8  -6    1.00    1.40
   9   8  -6   -3.10    1.30
  -9  -9   6    4.50    2.50
  -9   9  -6   10.90    4.10
  -9  -9  -6   11.60    3.80
   9   9  -6   10.60    2.80
  -9   9   6   12.70    3.30
   9   9  -6    9.30    1.90
  -9  10  -6   -2.00    3.50
  -9 -10   6   -0.50    2.30
   9  10  -6    4.40    1.90
  -9  10   6    3.20    3.30
   9  10  -6    8.60    2.00
  -9 -10  -6    1.50    3.60
  -9 -11   6  173.38   12.60
  -9  11  -6  191.48   13.70
  -9 -11  -6  205.88   14.20
  -9  11   6  193.28   13.40
   9  11  -6  198.58   12.40
  -9 -12   6    2.20    2.80
  -9  12  -6    1.20    3.90
  -9 -12  -6   -4.30    7.00
  -9  12   6   -1.00    3.80
   9  12  -6   -1.00    2.50
  -9  13  -6   35.10    5.70
   9  13  -6   54.49    5.70
  -9  13   6   61.99    7.50
  -9 -13  -6   59.19    7.60
  -9 -14   6   25.10    3.80
  -9  14  -6   23.50    4.80
  -9  14   6   23.90    4.80
   9  14  -6   21.80    3.50
  -9 -14  -6   26.30    5.30
  -9 -15   6   18.30    3.60
  -9  15  -6    6.70    4.50
   9  15  -6   14.70    3.00
   9  15  -6    9.40    3.40
  -9 -15  -6   13.90    5.00
  -9  15   6   12.40    4.60
  -9  16  -6    4.30    4.70
   9  16  -6    6.80    3.50
  -9  16   6   -0.10    4.60
  -9 -16  -6    6.80    4.90
 -10   0  -6  185.98   12.50
 -10   0   6  184.18   11.30
  10   0   6  192.68   12.50
 -10   0  -6  170.38   12.20
 -10   1  -6    4.90    3.00
 -10  -1   6    7.50    1.10
  10  -1   6    5.80    2.30
 -10   1   6    6.20    1.60
 -10  -1  -6    5.10    2.80
 -10  -1  -6    6.00    3.00
 -10   2  -6    0.10    2.60
 -10   2  -6    1.40    3.10
  10   2   6    3.20    2.40
  10   2   6    6.40    2.50
 -10  -2   6    3.70    2.50
 -10   2   6    0.10    1.70
  10  -2   6    5.20    2.20
 -10  -2  -6    3.60    2.90
 -10  -2  -6    4.30    3.00
  10   3   6    6.20    2.40
 -10   3  -6   -0.50    3.00
  10   3   6    7.60    2.30
 -10  -3   6   -3.20    2.40
 -10  -3  -6   -0.90    2.80
 -10   3   6   -2.20    1.90
 -10  -3  -6    5.90    3.00
  10  -3   6   -1.80    2.30
 -10   4  -6  108.39    8.70
  10   4   6  123.59    8.20
 -10   4  -6  107.09    8.60
  10   4   6  119.79    8.20
 -10  -4   6  106.69    8.00
 -10  -4  -6  119.09    8.70
 -10   4   6  112.69    7.80
  10  -4   6  104.19    8.20
 -10  -4  -6  103.39    9.20
 -10   5  -6   -5.10    3.00
  10   5   6    1.40    2.30
  10   5   6    5.80    2.90
 -10   5  -6    2.70    2.90
 -10  -5   6    1.80    2.30
 -10   5   6    1.70    2.70
  10  -5   6   -1.90    2.40
 -10  -5  -6    3.20    3.00
  10   6   6    4.90    2.50
 -10   6  -6    6.70    3.20
 -10  -6   6    8.30    2.50
 -10   6  -6    6.60    3.20
 -10  -6  -6   10.00    3.40
 -10   6   6    3.50    2.80
 -10  -7   6   -3.50    2.30
 -10   7  -6   -6.90    3.10
  10   7   6   -4.90    2.50
 -10  -7  -6   -2.60    3.20
 -10   7   6   -4.90    2.90
  10   7  -6   -1.60    1.00
 -10   8  -6  207.58   13.40
 -10  -8   6  175.28   12.40
 -10   8   6  199.58   13.20
 -10  -8  -6  208.68   13.40
  10   8  -6  172.08   11.80
 -10   9  -6    4.30    3.70
 -10  -9   6    3.60    2.50
 -10  -9  -6    7.50    4.10
 -10   9   6    7.10    3.30
  10   9  -6    3.20    1.70
  10   9  -6    5.60    1.60
 -10 -10   6   33.60    4.90
 -10  10  -6   23.90    4.60
 -10  10   6   32.00    4.70
 -10 -10  -6   32.90    4.90
  10  10  -6   36.50    3.90
  10  10  -6   34.80    3.90
 -10  11  -6    3.60    4.10
 -10 -11  -6    7.90    4.90
  10  11  -6    7.40    2.20
  10  11  -6    9.00    2.30
 -10  11   6    1.80    3.70
 -10 -12   6   49.00    6.20
  10  12  -6   67.99    5.70
  10  12  -6   56.79    5.80
 -10 -12  -6   59.79    7.80
 -10  13  -6   -7.60    4.00
 -10 -13   6   -2.00    3.00
  10  13  -6   -2.80    2.70
 -10 -13  -6    0.00    5.00
 -10  13   6   -1.30    4.00
 -10  14  -6   21.90    5.00
 -10  14   6   26.00    5.30
 -10 -14  -6   30.90    5.90
  10  14  -6   21.90    3.60
 -10  15  -6    3.50    5.10
 -10 -15   6    9.10    3.50
 -10 -15  -6   -3.60    5.40
  10  15  -6    0.50    3.30
 -10  15   6    0.60    4.90
 -10  16  -6    0.30    4.60
  10  16  -6   -6.90    3.30
 -10  16   6    1.10    4.80
 -11   0   6   55.09    4.20
 -11   0  -6   51.69    6.00
  11   0   6   51.79    5.20
 -11   0  -6   52.99    6.00
 -11   1  -6  239.58   14.90
 -11   1  -6  229.18   14.80
 -11  -1   6  223.18   13.80
  11   1   6  219.68   14.50
 -11  -1  -6  236.28   14.80
 -11  -1  -6  244.58   14.90
 -11   1   6  195.48   13.90
  11  -1   6  214.28   14.50
 -11  -2   6   -5.70    2.80
 -11   2  -6   -1.80    2.90
 -11   2  -6   -1.40    3.10
  11   2   6   -1.10    2.50
 -11  -2  -6   -1.80    3.00
 -11  -2  -6    1.90    3.20
  11  -2   6   -2.00    2.40
 -11   2   6    1.00    1.90
 -11   3  -6   46.50    5.40
 -11   3  -6   45.90    4.80
  11   3   6   46.70    4.90
 -11  -3   6   32.00    4.10
 -11   3   6   46.70    4.50
  11  -3   6   40.80    5.00
 -11  -3  -6   42.40    5.80
 -11  -3  -6   55.09    5.80
 -11   4  -6   60.09    6.30
  11   4   6   54.99    5.60
 -11  -4   6   56.09    5.50
 -11   4  -6   60.79    6.50
 -11  -4  -6   48.00    6.50
 -11  -4  -6   69.89    6.40
 -11   4   6   61.39    5.20
 -11   5  -6  338.87   20.70
 -11   5  -6  330.57   20.70
  11   5   6  316.97   20.50
 -11  -5   6  298.87   20.60
 -11   5   6  313.27   20.20
 -11  -5  -6  339.67   20.70
 -11   6  -6   11.70    3.60
 -11  -6   6   12.80    5.20
 -11   6  -6    6.90    3.70
  11   6   6    7.80    3.00
 -11  -6  -6   17.10    3.80
 -11   6   6   10.00    2.90
 -11  -7   6  160.08   13.10
 -11   7  -6  176.68   11.80
 -11  -7  -6  165.08   11.70
  11   7  -6  137.79    9.90
 -11   7   6  171.18   11.30
 -11  -8   6    1.30    2.70
 -11   8  -6   -3.70    3.90
 -11   8   6   -2.60    3.30
 -11  -8  -6    0.20    3.80
  11   8  -6   -0.50    1.20
 -11   9  -6    1.90    3.70
 -11  -9   6    2.50    2.70
  11   9  -6    1.90    1.50
 -11  -9  -6    0.00    4.30
 -11   9   6    5.10    3.70
 -11  10  -6   -5.60    4.00
 -11 -10   6   -1.10    2.90
  11  10  -6   -0.20    1.90
 -11 -10  -6   -5.40    7.10
 -11  10   6   -4.20    3.50
 -11 -11   6  106.19    8.40
 -11  11  -6  102.39    9.80
  11  11  -6  105.09    7.60
  11  11  -6   99.19    7.50
 -11 -11  -6  113.99    9.70
 -11  12  -6   -4.00    4.10
 -11 -12   6   -1.30    3.20
 -11  12   6   -5.00    4.40
 -11 -12  -6    2.10    4.50
  11  12  -6   -3.50    2.20
  11  12  -6   -3.50    2.30
 -11  13  -6    1.40    4.30
 -11 -13   6   -0.50    3.10
 -11  13   6   -4.90    4.60
 -11 -13  -6   -6.20    4.50
  11  13  -6   -1.50    2.50
 -11 -14   6    9.90    3.50
 -11  14  -6    4.90    4.60
  11  14  -6    0.10    3.00
 -11  14   6    2.20    4.90
  11  14  -6    7.40    4.20
 -11 -14  -6    3.10    5.50
 -11 -15   6   16.20    3.80
 -11  15  -6   11.50    5.00
  11  15  -6    7.20    3.40
 -11 -15  -6   11.40    5.90
 -11  15   6    4.20    5.20
 -12   0  -6 1311.17   77.49
 -12   0  -6 1341.97   77.39
  12   0   6 1158.58   77.19
 -12   0   6 1297.87   76.79
  12   1   6   55.09    5.80
 -12   1  -6   70.19    6.60
 -12  -1   6   60.69    4.60
 -12   1  -6   64.89    6.70
 -12  -1  -6   60.09    6.60
 -12  -1  -6   55.19    6.50
  12  -1   6   60.59    6.20
 -12   1   6   66.19    5.00
 -12   2  -6   39.70    4.80
  12   2   6   36.30    4.90
 -12   2  -6   41.20    4.60
 -12  -2   6   37.30    5.60
 -12  -2  -6   45.50    5.90
 -12   2   6   41.50    4.20
 -12  -2  -6   41.70    4.60
  12   3   6   63.39    6.30
 -12   3  -6   78.79    7.30
 -12  -3   6   78.49    6.80
 -12   3  -6   84.49    7.90
 -12   3   6   75.19    6.00
 -12  -3  -6   78.29    7.20
 -12  -3  -6   65.29    7.30
 -12   4  -6  359.46   21.90
 -12   4  -6  356.06   22.00
 -12  -4   6  336.57   21.50
 -12  -4  -6  357.86   22.00
 -12  -4  -6  333.77   22.00
 -12   4   6  312.97   21.60
 -12  -5   6  142.69   10.40
 -12   5  -6  150.08   11.00
 -12   5  -6  151.18   11.50
 -12  -5  -6  146.89   11.00
 -12   5   6  148.59   10.40
 -12  -6   6  211.78   14.80
 -12   6  -6  232.08   15.50
 -12   6   6  243.98   15.10
 -12  -6  -6  224.48   15.40
 -12   7  -6   23.00    4.10
 -12  -7   6   16.50    3.40
 -12   7  -6   19.30    4.60
 -12   7   6   21.90    3.60
 -12  -7  -6   19.90    4.80
 -12   8  -6    7.20    4.00
 -12  -8   6    5.70    3.00
  12   8  -6    4.80    1.20
 -12   8   6    4.30    3.50
 -12  -8  -6    6.00    4.10
 -12  -9   6   69.19    7.00
 -12   9   6   77.19    8.10
 -12  -9  -6   63.89    9.70
  12   9  -6   80.59    5.30
 -12  10  -6  208.68   14.90
 -12 -10   6  199.58   13.70
 -12 -10  -6  228.28   14.90
  12  10  -6  195.68   13.00
 -12  10   6  211.08   14.90
 -12  11  -6   12.00    5.00
 -12 -11   6   10.40    3.50
 -12 -11  -6   10.20    4.60
  12  11  -6    5.10    2.20
  12  11  -6    7.20    2.00
 -12  12  -6    4.10    4.40
 -12 -12   6    7.40    3.40
  12  12  -6    3.20    2.20
 -12 -12  -6    2.20    4.70
  12  12  -6    4.20    2.40
 -12  12   6    4.50    4.60
 -12 -13   6   12.40    3.60
 -12  13  -6   10.20    4.80
 -12  13   6   11.10    5.00
 -12 -13  -6   10.70    5.00
  12  13  -6    9.20    2.60
 -12 -14   6   16.70    3.90
 -12  14  -6   12.50    5.50
 -12  14   6   14.00    5.40
  12  14  -6   10.50    3.70
 -12 -14  -6   13.40    5.80
 -13   0  -6   38.40    4.70
 -13   0   6   37.30    3.80
 -13   0  -6   32.00    4.30
 -13  -1   6    7.10    1.70
 -13   1  -6    9.60    3.90
 -13  -1   6    1.70    3.10
 -13   1  -6    2.10    3.60
 -13   1   6    6.80    2.00
 -13  -1  -6    9.70    3.70
 -13  -1  -6    3.00    3.30
 -13   2  -6   24.80    4.20
 -13   2  -6   20.00    4.00
 -13  -2   6   23.10    3.60
 -13   2   6   16.60    2.60
 -13  -2  -6   22.10    3.90
 -13  -2  -6   18.80    4.10
 -13  -3   6   16.70    3.50
 -13   3  -6   12.40    3.90
 -13   3  -6   17.50    4.00
 -13   3   6    7.30    2.50
 -13  -3  -6    9.50    3.60
 -13  -3  -6   12.60    3.90
 -13   4  -6    1.30    3.40
 -13   4  -6    1.00    3.80
 -13  -4   6    1.40    3.20
 -13  -4  -6    2.60    3.80
 -13   4   6    2.20    2.60
 -13  -4  -6   -2.00    3.40
 -13  -5   6   54.49    6.30
 -13   5  -6   58.79    7.10
 -13   5  -6   69.19    7.10
 -13   5   6   60.29    5.90
 -13  -5  -6   50.79    7.00
 -13   6  -6   28.90    4.80
 -13  -6   6   27.40    4.00
 -13   6  -6   28.70    4.50
 -13  -6  -6   25.90    4.80
 -13   6   6   46.20    5.80
 -13   7  -6  118.29   10.60
 -13   7  -6  106.59   13.90
 -13  -7   6  115.29    8.90
 -13   7   6  114.79    9.20
 -13   8  -6   18.40    4.50
 -13  -8   6   15.70    3.50
 -13  -8  -6   15.30    5.10
 -13   8   6   14.30    3.80
 -13  -9   6    9.60    3.50
 -13  -9  -6    9.70    4.50
 -13   9   6    4.00    4.00
  13   9  -6   11.20    1.50
 -13  10  -6   17.80    4.80
 -13 -10   6   17.70    3.80
 -13  10   6   15.00    4.20
 -13 -10  -6   21.60    4.90
 -13 -11   6   -0.40    3.50
 -13  11  -6    0.50    4.40
  13  11  -6   -0.50    1.90
 -13  11   6   -3.20    4.50
 -13 -11  -6   -0.90    4.60
 -13 -12   6    4.50    3.50
 -13  12  -6   -1.00    4.60
  13  12  -6    2.70    1.90
 -13  12   6   -0.10    4.20
  13  12  -6    0.60    2.30
 -13 -12  -6    0.70    4.70
 -13  13  -6   14.60    5.00
 -13 -13   6   19.00    4.10
  13  13  -6   10.30    3.10
 -13 -13  -6   21.90    5.80
 -13  13   6   12.50    5.20
  13  13  -6   11.90    3.20
 -14   0   6  211.88   14.40
 -14   0  -6  233.48   15.70
 -14   0  -6  246.48   15.60
 -14   1  -6  131.89   10.10
 -14  -1   6  122.69    9.90
 -14  -1   6  122.89    8.20
 -14   1  -6  137.49   10.40
 -14  -1  -6  133.19    9.90
 -14  -1  -6  115.19   10.10
 -14   1   6  106.69    8.40
 -14  -2   6   73.49    6.70
 -14   2  -6   68.89    7.50
 -14   2  -6   66.89    7.20
 -14   2   6   57.79    5.60
 -14  -2  -6   69.89    8.10
 -14  -2  -6   54.89    7.50
 -14   3  -6   29.10    4.60
 -14  -3   6   22.00    4.10
 -14   3  -6   22.70    4.60
 -14  -3  -6   23.10    4.60
 -14  -3  -6   27.00    4.70
 -14   4  -6   13.50    4.50
 -14   4  -6   16.70    5.10
 -14  -4   6   19.10    3.90
 -14   4   6   12.00    3.00
 -14  -4  -6   13.50    4.50
 -14  -5   6  103.29    9.00
 -14   5  -6  105.69   14.10
 -14   5  -6  109.99    9.60
 -14  -5  -6  119.49    9.50
 -14   5   6  109.29    8.50
 -14   6  -6   53.09    7.50
 -14  -6   6   58.29    6.50
 -14   6  -6   43.00    6.40
 -14   6   6   48.40    6.80
 -14  -6  -6   47.90    7.10
 -14   7  -6   -3.30    4.20
 -14   7  -6   -9.20    4.70
 -14  -7   6   -8.40    3.50
 -14  -7  -6   -2.90    4.20
 -14   7   6   -3.40    3.30
 -14   8  -6   -8.60    4.60
 -14   8  -6   -6.40    4.30
 -14  -8   6   -2.30    3.40
 -14  -8  -6   -4.00    4.40
 -14   8   6   -7.10    3.70
 -14  -9   6   55.29    6.40
 -14   9  -6   41.90    5.90
 -14   9  -6   40.80    6.00
 -14  -9  -6   65.09    7.90
 -14   9   6   58.79    7.60
 -14 -10   6   33.80    4.90
 -14  10  -6   39.30    5.80
  14  10  -6   45.00    3.50
 -14 -10  -6   57.09    7.80
  14  10  -6   43.20    3.80
 -14  11  -6   13.00    5.00
 -14 -11   6   16.30    4.00
 -14  11   6   11.80    4.70
  14  11  -6   10.70    2.30
 -14 -11  -6   15.20    5.60
 -14  12  -6   22.80    8.50
 -14 -12   6   30.50    4.50
  14  12  -6   21.50    3.20
 -14  12   6   22.40    5.40
 -14 -12  -6   36.20    6.20
 -15   0   6   51.09    5.10
 -15   0  -6   63.79    7.20
 -15   0  -6   58.49    7.60
 -15   0   6   53.89    7.00
 -15   1  -6  153.18   11.80
 -15   1  -6  143.49   11.60
 -15  -1   6  145.09   10.00
 -15  -1   6  162.98   11.90
 -15  -1  -6  165.08   12.20
 -15  -1  -6  160.38   11.90
 -15   1   6  145.69   10.20
 -15   2  -6   -3.40    4.10
 -15   2  -6   -4.00    3.70
 -15  -2   6   -4.40    3.50
 -15  -2  -6   -3.60    3.70
 -15  -2  -6   -4.10    4.20
 -15   2   6    0.80    2.40
 -15   3  -6   -5.50    3.70
 -15  -3  -6   -7.90    3.70
 -15   3   6   -3.90    2.70
 -15  -3  -6   -3.70    4.20
 -15   4  -6    9.60    7.10
 -15   4  -6   11.10    5.00
 -15  -4   6    8.50    3.70
 -15  -4  -6    5.00    4.10
 -15  -4  -6   12.30    4.50
 -15   4   6    9.50    3.10
 -15   5  -6  123.39   10.80
 -15  -5   6  130.49   10.10
 -15   5  -6  118.49   10.40
 -15   5   6  123.09    9.70
 -15  -5  -6  126.59   10.60
 -15   6  -6   -2.00    4.20
 -15  -6   6    6.20    3.80
 -15   6  -6    4.10    4.40
 -15   6   6   -1.50    3.30
 -15  -6  -6    0.50    4.40
 -15   7  -6   -6.00    5.00
 -15   7  -6   -8.70    4.10
 -15  -7   6   -1.80    3.90
 -15  -7  -6   -1.10    5.00
 -15   7   6   -0.50    3.50
 -15  -8   6   -7.00    3.70
 -15   8  -6   -5.00    4.60
 -15   8  -6   -2.40    4.40
 -15  -8  -6    0.50    5.00
 -15   8   6    3.40    3.80
 -15   9  -6   18.40    5.20
 -15  -9   6   19.70    4.50
 -15   9  -6   25.90    5.60
 -15  -9  -6   25.50    5.20
 -15   9   6   25.50    4.60
 -15  10  -6   13.10    5.40
 -15 -10   6    4.40    3.90
 -15  10  -6    8.00    5.50
  15  10  -6    7.20    1.90
 -15 -10  -6    8.90    5.00
 -15  10   6    9.80    4.50
 -15  11  -6   29.20    6.10
 -15 -11   6   22.70    4.70
 -15  11  -6   28.90    5.60
 -15 -11  -6   32.00    5.80
 -15  11   6   24.20    5.00
  15  11  -6   38.60    4.50
  15  11  -6   30.40    3.20
 -16   0   6   -8.20    4.40
 -16   0   6    0.00    2.20
 -16   0  -6    0.50    4.30
 -16   0  -6   -0.10    5.00
 -16   1  -6   39.10    5.90
 -16  -1   6   59.59    4.70
 -16  -1   6   42.10    5.80
 -16  -1  -6   40.70    5.40
 -16  -1  -6   42.70    6.30
 -16   1   6   46.90    5.30
 -16  -2   6   12.10    4.40
 -16   2  -6    9.20    4.20
 -16   2  -6   15.40    4.70
 -16  -2  -6   12.10    4.20
 -16   2   6   11.50    4.50
 -16  -2  -6   14.20    4.70
 -16  -3   6   13.10    4.10
 -16   3  -6   13.00    4.30
 -16   3  -6   16.40    4.80
 -16  -3  -6   12.50    4.80
 -16  -3  -6   16.00    4.90
 -16   3   6   11.40    3.20
 -16  -4   6   10.10    4.30
 -16   4  -6    3.90    4.20
 -16   4  -6    6.80    4.60
 -16   4   6    2.60    3.10
 -16  -4  -6    5.70    4.80
 -16  -4  -6    1.80    4.60
 -16  -5   6   32.90    5.00
 -16   5  -6   28.50    5.50
 -16   5  -6   22.80    5.00
 -16   5   6   30.10    4.20
 -16   6  -6   -4.30    5.20
 -16   6  -6   -3.40    4.20
 -16  -6   6   -0.80    4.00
 -16   6   6   -4.60    3.40
 -16  -6  -6   -2.30    4.60
 -16   7  -6    0.10    4.90
 -16  -7   6   -1.10    4.20
 -16   7  -6   -2.10    5.30
 -16  -7  -6    7.50    4.80
 -16   7   6    2.10    3.80
 -16  -8   6    6.70    4.10
 -16   8  -6    6.80    5.00
 -16   8  -6   13.70    4.80
 -16   8   6    9.10    4.10
 -16  -8  -6   11.80    5.00
 -16   9  -6   12.10    5.90
 -16   9  -6   20.20    5.20
 -16  -9   6   18.60    4.50
 -16   9   6   20.70    4.70
 -16  -9  -6   20.10    5.40
 -16 -10   6   -1.70    4.20
 -16  10  -6    1.40    5.70
 -16  10  -6    5.00    4.90
 -16  10   6    4.60    4.70
 -16 -10  -6    0.60    5.60
 -17   0   6   -0.70    2.30
 -17   0  -6   -2.60    4.60
 -17   0  -6    2.10    4.70
 -17   0   6   -5.00    4.70
 -17   1  -6   20.50    5.60
 -17  -1   6   12.80    4.50
 -17   1  -6   19.10    4.50
 -17  -1  -6   18.20    5.10
 -17   1   6   18.00    5.20
 -17   1   6   13.60    4.60
 -17  -1  -6   13.50    4.40
 -17   2  -6    6.40    4.80
 -17   2  -6    9.20    4.30
 -17  -2   6    3.80    4.60
 -17   2   6   10.40    4.60
 -17  -2  -6   10.90    4.80
 -17   2   6    7.50    2.90
 -17  -2  -6   11.10    4.70
 -17   3  -6    4.20    4.30
 -17   3  -6    4.80    4.70
 -17  -3   6    5.90    6.90
 -17  -3  -6    8.40    4.30
 -17  -3  -6    6.10    5.30
 -17   3   6    4.70    3.00
 -17   4  -6   -0.10    4.20
 -17   4  -6   -6.20    4.80
 -17   4   6   -4.10    3.10
 -17  -4  -6    3.10    4.60
 -17  -4  -6   -4.10    4.60
 -17  -5   6   -3.40    6.40
 -17   5  -6    3.30    4.90
 -17   5  -6    3.40    4.50
 -17   5   6    4.10    3.40
 -17  -5  -6    3.80    4.80
 -17   6  -6    3.70    5.10
 -17   6  -6   -4.20    5.50
 -17  -6   6   -1.40    5.00
 -17   6   6    5.10    3.80
 -17  -6  -6   -1.30    4.90
 -17   7  -6    7.50    4.70
 -17   7  -6    7.70    5.20
 -17  -7   6    5.10    6.40
 -17  -7  -6   10.20    5.20
 -17   7   6   11.00    4.20
 -17   8  -6    4.10    5.30
 -17   8  -6   -3.60    5.60
 -17  -8   6   -1.00    7.50
 -17  -8  -6    1.50    5.20
 -17   8   6    1.20    7.80
 -18   0  -6  161.18   13.40
 -18   0  -6  182.08   13.80
 -18   0   6  171.78   13.10
 -18   0   6  169.88   11.40
 -18   1  -6    0.90    4.30
 -18  -1   6    0.00    4.40
 -18   1  -6    2.60    5.00
 -18  -1  -6    6.10    5.00
 -18   1   6    5.20    4.70
 -18  -1  -6    4.90    4.30
 -18  -2   6    3.50    4.90
 -18   2  -6    2.40    4.90
 -18   2  -6    9.60    4.50
 -18   2   6   -1.00    4.70
 -18  -2  -6    9.80    4.90
 -18   2   6    5.90    3.00
 -18  -2  -6    3.90    5.00
 -18  -3   6   -3.50    4.70
 -18   3  -6   -1.80    4.40
 -18   3  -6   -1.30    5.00
 -18  -3  -6    1.00    4.80
 -18  -3  -6   -2.30    4.80
 -18   3   6    1.90    3.20
 -18  -4   6   73.19    9.30
 -18   4  -6   77.99    9.60
 -18   4  -6   79.69    9.10
 -18   4   6   82.49    7.70
 -18   5  -6    5.60    5.90
 -18   5  -6   11.10    5.40
 -18  -5   6    1.80    4.80
 -18   5   6    4.60    3.70
 -18  -5  -6   10.80    5.20
 -18   6  -6   99.39   10.20
 -18   6  -6   86.99   11.60
 -18  -6   6   90.59    9.90
 -18   6   6  109.69    9.30
 -18  -6  -6  101.29   10.40
 -19   0  -6    0.40    5.00
 -19   0  -6   -0.20    5.30
 -19   0   6    1.20    4.80
 -19   1  -6   -2.40    5.10
 -19   1  -6    1.40    5.00
 -19  -1   6   -3.10    5.10
 -19   1   6    7.20    2.90
 -19   1   6    1.90    5.50
 -19  -1  -6    6.60    5.30
 -19  -1  -6    9.90    5.20
   0   0  -7   -2.30    1.30
   0   0   7    1.40    1.10
   0   0   7    0.00    1.20
   0   0  -7    0.60    1.10
   0   1  -7   -0.70    1.30
   0  -1  -7    0.80    1.40
   0   1   7   -0.40    1.30
   0   1   7    0.50    1.20
   0  -1   7   -0.30    1.20
   0   1  -7   -0.40    1.00
   0  -1   7    0.40    0.90
   0  -2  -7 8137.19  511.25
   0   2  -7 8804.82  510.45
   0  -3  -7   -2.90    1.70
   0   3  -7   -1.70    0.80
   0   4   7 4104.39  243.18
   0  -4   7 4122.89  241.78
   0   4  -7 3617.94  241.08
   0   5  -7   -1.00    0.70
   0   5  -7   -1.20    1.60
   0   5   7   -0.80    1.70
   0  -5   7   -2.20    1.20
   0  -6  -7 1474.45  103.79
   0   6   7 1657.03  104.89
   0   6  -7 1586.04  102.79
   0  -6   7 1640.74  103.59
   0   7  -7   -0.20    1.00
   0  -7  -7   -2.30    2.50
   0  -7   7   -0.70    1.50
   0   7   7    0.80    2.00
   0   7  -7    0.00    1.70
   0  -8  -7 2606.34  166.48
   0  -8   7 2551.84  164.18
   0   8   7 2367.26  164.08
   0   8  -7 2700.53  163.88
   0   9  -7   -3.00    1.30
   0  10  -7  141.99    8.80
   0 -10  -7  129.59   10.20
   0  10   7  132.39    9.60
   0  10  -7  140.19    9.40
   0  11  -7   -2.80    2.80
   0  11  -7   -2.10    2.50
   0 -11  -7   -4.00    3.60
   0  12  -7  661.23   39.80
   0  12  -7  621.44   39.40
   0 -12  -7  672.73   40.40
   0  13  -7    1.10    2.00
   0  13  -7    0.10    3.30
   0 -13  -7   -7.00    4.10
   0  14  -7  246.58   15.50
   0  14  -7  211.28   14.40
   0  15  -7   -6.20    3.30
   0  15  -7   -3.20    2.20
   0  16  -7   17.80    2.90
   0  17  -7    3.80    2.90
   0  17  -7    2.90    4.30
   0  18  -7   33.30    5.10
   0  18  -7   43.90    5.40
  -1   0  -7   -1.00    1.00
  -1   0   7   -1.00    1.00
   1   0  -7   -3.10    1.20
   1   0   7   -0.50    1.50
   1   0   7    0.20    1.10
  -1   0   7   -2.00    1.10
  -1   0  -7    0.10    1.30
   1  -1  -7   24.20    2.90
  -1   1  -7   30.10    2.60
  -1  -1   7   30.20    2.50
   1   1   7   26.10    2.60
  -1   1  -7   31.30    2.90
  -1  -1  -7   29.00    3.10
   1  -1   7   30.40    2.70
   1   1  -7   33.20    2.80
   1  -1   7   29.70    2.50
  -1   1   7   27.00    2.80
  -1   1   7   29.30    2.70
  -1  -1  -7   28.50    3.00
  -1  -2   7   23.70    2.10
  -1   2  -7   29.20    2.90
  -1   2  -7   33.00    2.40
  -1  -2   7   28.70    2.50
   1  -2  -7   24.10    3.00
   1   2   7   28.90    3.40
   1   2   7   34.40    3.00
   1  -2   7   27.90    2.70
  -1   2   7   24.80    2.70
   1  -2   7   24.80    2.40
   1   2  -7   30.20    2.70
  -1  -2  -7   29.60    2.90
  -1   2   7   21.80    3.10
  -1   3  -7  533.15   33.30
   1   3   7  561.64   33.50
  -1  -3   7  557.34   33.20
   1   4   7   81.49    5.70
   1  -4  -7   64.69    5.80
  -1   4  -7   71.49    5.40
  -1   4  -7   83.19    5.00
   1   4   7   75.29    5.60
  -1  -4   7   78.29    5.20
  -1  -4  -7   73.99    5.70
   1   4  -7   69.99    5.20
  -1   4   7   72.99    5.70
   1  -4   7   79.99    5.30
  -1  -5   7   -3.20    1.30
  -1   5  -7   -0.40    1.60
   1  -5  -7   -2.80    2.10
   1   5   7    3.80    1.90
  -1   5  -7    0.10    1.00
   1   5  -7   -0.80    1.40
   1  -5   7   -1.30    1.40
  -1   5   7    0.30    1.80
  -1  -5  -7    0.10    2.10
  -1  -6   7  140.39    9.00
   1   6   7  145.59    9.30
  -1   6  -7  136.69    9.20
   1  -6  -7  128.99    9.60
  -1  -6  -7  134.89    9.50
  -1   6   7  143.99    9.30
   1  -6   7  146.09    9.20
   1   6  -7  143.49    9.10
   1  -7  -7   73.89    7.10
   1   7   7   93.49    6.60
  -1   7  -7   85.99    6.40
   1  -7   7   89.99    6.50
   1   7  -7   97.59    6.30
  -1   7   7   92.09    6.60
  -1  -7  -7   82.89    6.90
  -1   8  -7  192.88   12.30
  -1   8  -7  192.68   12.70
   1  -8  -7  190.98   13.30
   1   8   7  210.78   13.10
   1   8  -7  211.38   12.10
  -1   8   7  205.68   12.90
  -1  -8  -7  197.38   13.20
   1  -8   7  204.38   12.70
   1   8  -7  182.58   12.60
   1  -9  -7  154.58   11.50
   1   9   7  157.88   11.00
  -1   9  -7  185.18   11.10
  -1   9  -7  162.68   10.40
  -1   9   7  164.98   11.00
  -1  -9  -7  151.18   11.30
   1   9  -7  171.08   10.10
   1   9  -7  158.18   10.80
  -1  10  -7   -3.70    2.60
   1  10   7   -0.30    2.40
  -1  10   7   -2.90    2.30
  -1 -10  -7   -6.60    3.10
   1  10  -7   -2.30    1.30
   1  10  -7   -1.30    2.10
  -1  11  -7   29.70    4.10
  -1  11  -7   41.70    3.90
   1 -11  -7   32.40    4.90
   1  11  -7   39.00    3.50
  -1 -11  -7   32.70    4.70
   1  11  -7   46.80    5.30
  -1  12  -7   29.20    3.70
  -1  12  -7   23.80    2.80
   1  12  -7   27.70    3.30
   1  12  -7   23.00    3.70
  -1 -12  -7   32.10    4.80
  -1  13  -7  137.29    9.50
  -1  13  -7  150.58   10.70
   1  13  -7  147.39   10.50
  -1 -13  -7  142.79   11.30
   1  13  -7  129.89    9.20
  -1  14  -7   12.10    3.50
  -1  14  -7   16.20    2.70
   1  14  -7   11.60    2.40
   1  14  -7   14.50    3.70
  -1 -14  -7   11.90    4.80
  -1  15  -7   16.60    2.80
  -1  15  -7   13.30    3.80
   1  15  -7   19.20    4.10
   1  15  -7   13.90    2.60
  -1 -15  -7   15.40    5.70
  -1  16  -7   31.20    4.60
   1  16  -7   31.30    4.90
   1  16  -7   33.60    4.60
  -1  17  -7    8.70    2.80
  -1  17  -7    6.40    4.50
   1  17  -7    6.70    4.30
   1  17  -7    3.20    2.90
  -1  18  -7    8.80    4.70
   1  18  -7    1.70    3.10
   1  18  -7    2.50    4.00
  -2   0  -7    0.50    1.40
  -2   0   7   -2.70    1.00
  -2   0   7   -1.00    1.00
   2   0   7    0.40    1.30
  -2   0  -7   -0.50    1.40
   2   0   7    0.00    1.30
  -2  -1   7   98.99    6.50
  -2   1  -7  101.49    6.90
  -2   1  -7  108.29    6.70
   2   1   7  102.99    6.80
   2  -1  -7   97.89    6.90
  -2  -1   7  102.09    6.50
   2   1   7  114.59    7.10
   2  -1   7  106.89    6.80
  -2   1   7  103.59    6.70
   2  -1   7  101.99    6.70
  -2   1   7   96.59    6.70
   2   1  -7  103.39    6.60
  -2  -1  -7  100.59    7.00
  -2  -1  -7  108.59    6.90
   2   2   7   88.49    6.00
  -2  -2   7   88.09    5.40
  -2   2  -7   91.39    5.70
  -2  -2   7   88.59    5.60
  -2   2  -7   86.99    6.00
  -2   2   7   86.09    5.80
   2   2  -7   88.69    5.60
  -2  -2  -7   83.29    6.10
  -2  -2  -7   73.29    6.10
   2  -2   7   86.19    5.70
  -2   3  -7   67.39    4.50
   2   3   7   65.09    4.90
   2   3   7   69.19    5.00
  -2  -3   7   67.09    4.40
  -2   3  -7   60.49    4.90
   2  -3   7   67.89    4.80
  -2  -3  -7   57.09    5.00
   2   3  -7   66.59    4.50
  -2   3   7   63.59    4.90
   2   4   7  161.68   10.30
   2   4   7  173.38   10.40
  -2  -4   7  153.18    9.90
   2  -4  -7  140.89   10.50
  -2   4  -7  162.28    9.90
   2   4  -7  171.08   10.00
   2  -4   7  163.78   10.20
  -2  -4  -7  149.79   10.40
   2   5   7   -0.80    1.90
  -2  -5   7   -0.10    1.30
  -2   5  -7    2.50    1.30
   2   5   7    0.40    1.80
  -2   5  -7   -2.60    1.70
  -2  -5  -7   -0.40    2.10
   2   5  -7    0.00    1.30
   2  -5   7   -2.10    1.70
  -2   5   7   -0.10    1.90
   2   6   7   29.30    3.60
   2  -6  -7   20.20    3.30
  -2   6  -7   21.50    2.70
   2   6  -7   23.20    2.90
  -2   6   7   29.30    3.60
   2  -6   7   29.70    3.20
  -2   7  -7  387.66   24.90
   2  -7  -7  368.56   25.30
   2   7   7  428.16   25.10
  -2   7   7  429.36   25.10
   2  -7   7  431.76   25.00
  -2  -7  -7  400.06   25.20
   2   7  -7  396.56   24.70
  -2   8  -7   61.39    5.30
   2  -8  -7   51.19    6.00
   2   8   7   61.29    5.40
   2  -8   7   66.49    5.00
  -2   8   7   70.09    5.40
  -2  -8  -7   50.89    5.80
   2   8  -7   60.79    4.90
  -2   9  -7   -3.80    2.20
   2   9  -7   -0.30    2.00
  -2   9   7   -5.00    2.20
   2   9  -7   -1.60    1.00
   2  -9   7   -3.00    1.90
  -2  10  -7  311.17   19.60
  -2  10  -7  314.07   20.20
   2  10   7  318.77   20.00
  -2 -10  -7  362.56   20.50
   2  10  -7  279.17   20.70
  -2  10   7  311.97   20.10
   2  10  -7  322.87   19.30
  -2  11  -7  139.69    9.80
  -2  11  -7  156.48   10.50
   2  11  -7  150.68    9.40
  -2 -11  -7  152.78   11.10
   2  11  -7  145.79   10.30
  -2  12  -7    8.70    3.20
  -2  12  -7   10.20    2.30
   2  12  -7    2.40    2.90
  -2 -12  -7    3.10    3.90
  -2  13  -7   30.50    4.40
  -2  13  -7   35.80    4.30
   2  13  -7   30.20    4.00
   2  13  -7   26.00    3.70
  -2  14  -7   63.49    6.80
  -2  14  -7   59.29    5.60
   2  14  -7   59.99    6.90
   2  14  -7   53.99    5.00
  -2 -14  -7   57.49    8.00
  -2  15  -7    5.00    2.70
  -2  15  -7    8.10    4.40
   2  15  -7    2.60    3.70
  -2 -15  -7   -0.40    5.30
   2  15  -7    2.00    2.30
  -2  16  -7   74.39    8.10
  -2  16  -7   85.79    6.80
   2  16  -7   65.69    6.30
  -2 -16  -7   84.19    9.40
   2  16  -7   79.79    8.30
  -2  17  -7   33.20    5.10
  -2  17  -7   52.49    5.40
  -2 -17  -7   38.30    6.30
   2  17  -7   43.60    5.00
   2  17  -7   36.80    4.90
  -2  18  -7   -1.90    4.70
   2  18  -7    0.60    4.50
   3   0   7   -2.30    1.40
  -3   0   7    0.10    0.90
  -3   0  -7   -1.70    1.50
  -3   0  -7   -1.20    1.50
  -3  -1   7   92.59    5.60
  -3  -1   7   83.79    5.70
  -3   1  -7   92.99    6.00
   3   1   7   89.79    5.90
  -3   1  -7   87.89    6.20
   3   1   7   87.59    6.10
  -3  -1  -7   86.39    6.20
   3  -1   7   91.29    6.00
   3  -1   7   87.39    5.90
  -3  -1  -7   85.69    6.20
  -3   1   7   79.59    6.00
  -3   1   7   85.39    5.80
  -3  -2   7  455.65   27.50
  -3   2  -7  466.85   27.90
   3   2   7  468.15   27.80
   3   2   7  468.55   27.90
   3  -2   7  461.35   27.80
  -3  -2  -7  463.25   27.90
  -3  -2  -7  448.66   27.80
  -3   2   7  460.15   28.00
   3  -2   7  419.46   27.70
  -3  -3   7    4.20    0.70
   3   3   7    2.60    1.80
  -3   3  -7    5.70    1.50
  -3  -3   7    4.40    0.90
  -3   3  -7    2.50    1.80
   3   3   7    2.40    1.80
  -3  -3  -7    0.20    1.90
  -3   3   7    2.40    1.70
   3   3  -7    3.50    1.00
   3  -3   7    2.10    1.60
  -3   4  -7   32.90    3.10
   3   4   7   25.40    3.60
   3   4   7   32.30    3.50
  -3  -4   7   37.40    2.60
  -3   4  -7   34.80    3.80
   3   4  -7   32.60    2.70
  -3  -4  -7   25.00    3.10
  -3   4   7   35.70    3.30
  -3   5  -7   23.70    2.40
   3   5   7   25.80    3.40
   3   5   7   25.00    2.80
  -3   5  -7   23.40    2.90
   3   5  -7   25.80    2.60
  -3  -5  -7   22.10    2.80
   3  -5   7   30.80    3.20
  -3   5   7   29.00    2.90
  -3   6  -7   -0.40    2.00
   3   6   7    0.50    2.10
   3   6   7    3.20    2.10
  -3   6   7   -0.10    2.10
   3  -6   7    0.20    2.00
   3   6  -7    4.40    1.40
  -3  -6  -7   -3.20    2.20
  -3   7  -7   -1.40    2.00
   3   7   7   -0.60    2.10
   3  -7   7   -1.90    1.70
  -3  -7  -7   -3.10    2.40
  -3   7   7    1.00    2.10
   3   7  -7    2.30    1.50
  -3   8  -7    3.10    2.60
   3  -8   7    6.30    2.10
  -3  -8  -7   -0.10    2.80
  -3   8   7    7.40    3.40
   3   8  -7    5.70    1.80
   3   9   7   -1.30    2.50
  -3   9  -7   -4.50    2.50
  -3   9   7   -1.20    2.40
   3  -9   7   -2.40    2.40
   3   9  -7   -0.60    2.10
   3   9  -7    0.60    1.00
  -3  -9  -7   -4.60    2.90
  -3  10  -7    3.20    2.70
   3  10   7    3.70    2.60
   3  10  -7    4.00    1.30
   3  10  -7   -1.80    2.30
  -3 -10  -7    4.20    3.20
  -3  10   7    2.70    2.60
  -3  11  -7    0.70    2.20
  -3  11  -7   -1.90    2.80
  -3 -11  -7   -4.20    3.40
   3  11  -7    0.00    1.40
   3  11  -7   -0.50    2.50
  -3  12  -7   21.70    2.90
  -3  12  -7   23.30    3.60
   3  12  -7   19.90    3.20
  -3 -12  -7   17.30    4.40
   3  12  -7   19.00    2.40
  -3  13  -7    7.10    3.30
  -3  13  -7    6.20    2.50
   3  13  -7    7.80    3.10
   3  13  -7    3.90    1.90
  -3 -13  -7    4.20    4.60
  -3  14  -7    3.20    2.60
  -3  14  -7    2.20    3.40
   3  14  -7   -5.50    3.20
  -3 -14  -7   -7.40    5.00
  -3  15  -7    8.80    3.90
  -3  15  -7   10.90    2.90
   3  15  -7    2.20    2.30
   3  15  -7   -3.10    3.50
  -3 -15  -7    5.40    5.40
  -3  16  -7    1.90    3.90
  -3  16  -7    6.40    2.90
   3  16  -7    4.90    3.40
  -3 -16  -7    4.00    5.00
   3  16  -7    1.60    2.40
  -3  17  -7    4.90    4.10
   3  17  -7    4.20    2.70
  -3 -17  -7   10.50    6.00
  -3  18  -7   -3.70    4.80
  -3 -18  -7    7.80    5.50
   3  18  -7   -5.60    4.10
  -4   0   7   -0.90    0.90
   4   0   7    0.20    1.50
   4   0   7   -1.10    1.50
  -4   0  -7   -2.70    1.70
  -4   0  -7   -1.50    1.60
  -4   1  -7  567.54   37.10
   4   1   7  628.44   37.10
   4  -1   7  618.24   37.10
  -4  -1  -7  613.34   37.10
   4  -1   7  625.64   37.00
   4  -2  -7 1881.81  135.19
  -4   2  -7 1898.21  134.39
   4   2   7 2076.19  135.69
   4   2  -7 2135.29  130.09
  -4   2   7 2491.75  135.19
   4  -2   7 2349.17  135.79
   4   2  -7 2016.40  129.69
   4   3   7  613.04   35.70
  -4   3  -7  552.54   35.60
  -4  -3  -7  507.65   35.70
   4  -3   7  626.44   35.60
  -4   3   7  640.34   35.70
  -4  -3  -7  576.84   35.60
   4   4   7  884.21   50.29
  -4   4  -7  816.22   50.19
   4  -4   7  864.01   50.19
  -4  -4  -7  754.22   50.19
  -4   5  -7   62.19    5.80
   4   5   7   76.19    5.70
   4   5   7   81.49    5.80
  -4   5  -7   74.09    5.50
   4   5  -7   75.89    4.90
   4  -5   7   76.69    5.60
  -4  -5  -7   67.79    8.20
   4   6   7   18.10    2.60
  -4   6  -7   12.70    2.50
   4   6   7   17.30    2.60
  -4   6   7   15.80    2.60
  -4  -6  -7   10.80    2.60
   4  -6   7   16.70    2.80
   4   7   7  426.36   26.70
   4   7   7  432.66   26.80
  -4   7  -7  421.66   26.80
  -4   7   7  436.06   26.80
   4  -7   7  436.26   26.60
   4   7  -7  467.05   26.30
  -4  -7  -7  411.96   26.80
  -4   8  -7 1030.80   61.69
   4   8   7  991.50   61.79
   4   8   7 1037.60   61.79
   4  -8   7 1009.90   61.59
   4   8  -7 1014.00   61.39
  -4  -8  -7 1031.30   61.79
  -4   8   7 1015.20   61.79
   4   9   7   37.20    4.90
  -4   9  -7   46.20    5.20
  -4  -9  -7   36.30    5.40
   4  -9   7   42.30    4.70
  -4   9   7   32.70    4.80
   4   9  -7   44.40    3.10
   4   9  -7   33.00    4.30
  -4  10  -7  122.99    9.00
  -4 -10  -7  133.99    9.30
   4 -10   7  108.19    8.50
   4  10  -7  120.49    7.70
   4  10  -7  117.39    8.40
  -4  11  -7  202.58   14.10
  -4 -11  -7  218.08   14.40
   4  11  -7  209.98   13.00
  -4  12  -7   75.09    6.10
  -4  12  -7   64.69    7.00
   4  12  -7   81.79    6.60
   4  12  -7   64.19    5.30
  -4  13  -7   74.49    6.90
  -4  13  -7   70.49    5.80
  -4 -13  -7   50.79    6.50
   4  13  -7   56.09    6.10
   4  13  -7   53.69    4.80
  -4  14  -7  106.59    7.70
  -4  14  -7  109.89    9.80
  -4 -14  -7   75.89   11.50
   4  14  -7   76.69    6.60
   4  14  -7   92.69    7.90
  -4  15  -7   18.90    4.20
  -4 -15  -7   13.40    5.00
   4  15  -7    7.00    3.60
   4  15  -7   12.60    2.50
  -4  16  -7    1.50    4.10
  -4 -16  -7    9.40    5.10
   4  16  -7    2.90    2.40
   4  16  -7    6.60    3.70
  -4  17  -7   11.70    4.40
   4  17  -7   13.20    4.10
  -4 -17  -7   20.80    5.60
   4  17  -7   12.10    2.80
  -4  18  -7    8.90    4.60
   4  18  -7   10.90    4.50
  -4 -18  -7   27.20    6.30
  -4  18   7   13.70    5.50
   5   0   7   -0.70    1.60
  -5   0  -7   -3.70    2.00
   5   0   7   -1.60    1.70
  -5   0  -7   -3.30    2.00
   5   1   7  645.64   37.80
  -5   1  -7  622.84   37.70
  -5   1  -7  605.14   37.80
  -5  -1  -7  591.94   37.90
   5  -1   7  645.84   37.80
   5  -1   7  646.04   37.70
  -5  -1  -7  598.24   37.80
   5   2   7   13.00    2.10
  -5   2  -7   11.20    2.10
  -5   2  -7    6.90    2.30
   5   2   7   15.40    2.20
  -5  -2  -7    9.50    2.30
  -5  -2  -7   15.20    2.60
   5  -2   7    9.60    2.10
  -5   2   7   13.90    2.40
   5   3   7  538.45   31.00
  -5   3  -7  502.75   31.10
   5   3   7  528.05   31.00
  -5   3  -7  489.95   30.90
   5  -3   7  540.55   31.00
  -5   3   7  520.65   31.10
  -5  -3  -7  455.25   31.10
  -5  -3  -7  487.45   31.00
  -5   4  -7  152.48   11.00
   5   4   7  156.98   10.40
  -5  -4   7  169.08    9.80
  -5   4  -7  151.38   10.30
   5   4   7  161.78   10.50
   5  -4   7  156.68   10.30
  -5   4   7  153.28   10.50
   5   4  -7  168.08    9.80
  -5  -5   7  108.59    6.90
   5   5   7  105.09    7.80
  -5   5  -7  107.49    7.90
   5   5   7  118.99    7.90
  -5   5  -7  113.19    7.70
   5   5  -7  120.69    6.90
   5  -5   7  118.49    7.70
  -5   5   7  107.39    8.10
  -5  -5  -7   97.39    7.90
  -5   6  -7   27.70    3.40
  -5  -6   7   27.30    2.40
   5   6   7   36.80    4.10
   5   6   7   35.90    4.00
   5  -6   7   30.80    3.80
  -5   6   7   32.20    4.10
   5   6  -7   37.10    2.70
  -5  -6  -7   28.30    4.20
  -5  -7   7  686.63   40.30
  -5   7  -7  653.93   40.90
   5   7   7  659.03   41.00
   5   7  -7  683.33   40.50
   5  -7   7  690.23   40.90
  -5   7   7  667.13   41.00
  -5  -7  -7  654.13   41.00
   5   8   7   23.00    3.20
   5   8   7   20.50    3.20
  -5  -8   7   19.40    2.50
  -5   8  -7   25.80    3.30
   5   8  -7   23.50    3.10
  -5  -8  -7   24.00    3.60
  -5   8   7   19.50    3.30
   5  -8   7   20.40    2.90
   5   9   7  104.09    8.40
   5   9   7  116.29    8.30
  -5   9  -7  118.49    8.50
   5   9  -7  109.49    7.60
  -5  -9  -7  105.49    8.60
   5  -9   7  117.29    8.10
  -5   9   7  102.19    8.30
  -5  10  -7   58.09    6.40
   5  10  -7   58.39    5.30
   5  10  -7   64.39    4.50
  -5 -10  -7   63.49    6.70
  -5  11  -7    0.30    3.20
   5  11  -7    1.70    1.50
  -5 -11  -7    0.80    3.60
   5  11  -7    3.50    2.20
  -5  12  -7   -2.30    3.70
   5  12  -7   -4.80    2.50
  -5 -12  -7   -4.80    3.70
   5  12  -7    0.20    2.60
  -5  13  -7  110.89    9.30
  -5  13  -7  124.29    8.40
  -5 -13  -7  103.99   10.30
   5  13  -7   98.69    7.60
  -5  14  -7    2.30    4.20
   5  14  -7   -0.10    3.00
   5  14  -7   -0.70    2.10
  -5 -14  -7    0.30    4.40
  -5  15  -7    1.10    3.90
   5  15  -7    4.00    3.30
  -5 -15  -7    1.40    4.70
   5  15  -7   -3.00    2.20
  -5  16  -7   -4.80    4.00
  -5 -16  -7   -3.90    5.40
  -5  16   7   -1.20    4.30
   5  16  -7   -5.70    3.40
   5  16  -7   -5.40    2.20
  -5  17  -7    8.90    4.40
  -5 -17  -7   16.20    5.50
   5  17  -7    3.20    2.50
   5  17  -7   10.40    4.00
  -5  17   7    1.70    4.70
   6   0  -7   -1.20    4.20
  -6   0   7   -2.10    3.90
  -6   0  -7    4.20    7.70
   6   0   7   -1.50    7.00
  -6   1  -7  223.68   15.20
  -6   1  -7  227.38   15.10
   6   1   7  255.97   15.10
   6   1   7  256.37   15.20
  -6  -1  -7  229.88   15.20
   6  -1   7  252.07   15.10
   6  -1   7  247.98   15.10
  -6  -1  -7  231.98   15.30
   6   2   7 1934.21  127.79
   6  -2  -7 2126.59  123.09
  -6   2  -7 1888.31  127.09
   6   2   7 2008.90  128.29
   6   2  -7 1754.22  121.29
   6   2  -7 1891.91  121.79
   6  -2   7 1986.40  127.29
  -6   3  -7  418.56   25.60
   6   3   7  432.76   25.60
   6   3   7  429.96   25.60
  -6   3  -7  421.06   25.70
   6  -3   7  437.56   25.60
  -6  -3  -7  392.96   25.60
  -6  -3  -7  379.86   25.70
   6   4   7 1743.63  118.99
   6   4   7 1670.63  118.59
   6  -4  -7 1837.52  114.79
  -6   4  -7 1765.82  118.19
   6   4  -7 1810.62  112.99
   6  -4   7 1820.12  117.99
   6   4  -7 1682.63  113.69
  -6   4   7 1855.11  115.59
  -6   5  -7   49.70    5.20
  -6   5  -7   57.09    5.00
  -6  -5   7   61.79    3.90
   6   5   7   56.89    4.90
   6   5   7   56.79    4.90
   6  -5   7   59.49    4.80
  -6  -5  -7   46.90    5.20
  -6   5   7   45.40    5.20
   6   6   7  278.87   16.80
  -6   6  -7  256.87   16.80
  -6  -6   7  267.97   16.10
   6   6   7  261.47   16.90
  -6   6   7  259.27   17.30
  -6  -6  -7  233.48   16.80
   6   6  -7  274.17   16.00
   6  -6   7  277.27   16.60
   6   7   7  376.86   23.80
  -6  -7   7  401.26   23.20
   6   7   7  384.86   23.90
  -6   7  -7  385.06   23.90
  -6  -7  -7  384.76   23.90
  -6   7   7  377.96   24.00
   6  -7   7  363.16   23.70
   6   7  -7  386.56   23.20
  -6   8  -7  933.81   54.59
  -6  -8   7  943.41   53.99
   6   8   7  867.41   54.59
   6   8   7  852.11   54.49
  -6  -8  -7  917.81   54.59
  -6   8   7  882.11   54.69
   6  -8   7  862.61   54.39
   6   8  -7  919.81   54.09
  -6   9  -7   -2.20    2.80
  -6  -9   7   -1.20    1.60
   6   9   7    1.30    2.60
  -6  -9  -7   -0.70    3.00
   6   9  -7   -0.40    1.80
  -6  10  -7   36.80    4.50
  -6 -10   7   44.00    3.90
   6  10  -7   38.70    4.20
  -6 -10  -7   39.40    4.80
  -6  11  -7  114.29    9.20
  -6 -11   7  115.09    7.90
   6  11  -7  116.09    7.70
  -6  12  -7   93.39    7.80
   6  12  -7   64.29    6.30
  -6 -12  -7   86.49    8.00
  -6  13  -7   51.99    8.10
  -6 -13  -7   39.70    6.00
   6  13  -7   27.90    3.80
  -6  13   7   28.30    5.20
   6  13  -7   43.70    4.10
  -6  14  -7  154.48   11.10
  -6  14   7  142.59   11.10
  -6 -14  -7  150.98   12.20
   6  14  -7  117.79    9.90
   6  14  -7  136.49    9.40
  -6  15  -7   17.40    4.40
   6  15  -7   17.50    3.70
  -6  15   7   19.60    4.70
  -6 -15  -7   23.40    5.20
   6  15  -7   18.40    2.80
  -6  16  -7   -4.40    4.10
   6  16  -7   -2.50    2.40
  -6 -16  -7    0.90    4.90
   6  16  -7    1.80    3.50
  -6  16   7   -3.50    4.40
  -6  17  -7   10.50    4.70
   6  17  -7   13.30    4.20
   6  17  -7   13.10    4.20
  -6 -17  -7   29.30    6.30
  -6  17   7   12.80    5.00
  -7   0   7    4.80    0.90
  -7   0  -7    3.30    2.30
   7   0   7    2.30    1.90
   7   0   7    1.40    2.20
  -7   1  -7  119.59    8.70
   7   1   7  136.39    8.50
  -7   1  -7  117.59    8.90
   7   1   7  127.29    8.50
  -7  -1  -7  115.49    8.80
   7  -1   7  131.69    8.50
  -7  -1  -7  116.49    8.60
  -7   1   7  134.99    7.90
  -7   2  -7   32.40    3.80
   7   2   7   28.30    3.80
   7   2   7   32.10    3.70
  -7   2  -7   32.70    4.30
   7  -2   7   40.70    3.70
  -7   2   7   33.90    3.10
  -7  -2  -7   28.90    3.30
  -7  -2  -7   22.10    3.30
  -7  -3   7   -0.40    1.50
   7   3   7   -1.90    1.80
  -7   3  -7   -1.90    2.10
  -7   3  -7    0.50    2.00
   7   3   7   -4.40    1.90
  -7   3   7   -4.20    1.50
  -7  -3  -7   -6.50    2.20
  -7  -3  -7   -4.60    2.20
   7  -3   7   -1.20    1.80
   7   4   7    0.40    1.90
  -7   4  -7   -1.70    2.20
  -7  -4   7    0.20    1.40
  -7   4  -7   -1.60    3.50
   7   4   7   -1.50    2.00
   7  -4   7    1.20    1.90
  -7  -4  -7   -5.50    2.40
  -7  -4  -7   -3.30    2.40
  -7  -5   7   81.69    5.50
  -7   5  -7   67.69    6.60
  -7   5  -7   86.79    6.70
   7   5   7   83.89    6.30
  -7  -5  -7   74.09    6.50
  -7  -6   7   22.30    2.70
  -7   6  -7   18.00    3.10
   7   6   7   21.70    3.00
  -7   6  -7   17.50    3.30
   7   6   7   23.90    3.20
   7  -6   7   15.30    2.80
  -7  -6  -7   24.10    3.30
   7   7   7    2.20    2.60
  -7  -7   7    5.90    1.60
  -7   7  -7    3.60    2.90
   7   7   7    3.80    2.50
   7   7  -7    7.70    1.20
  -7  -7  -7    4.90    3.10
   7  -7   7    1.10    2.30
  -7  -8   7    0.30    1.60
   7   8   7    0.60    2.50
   7   8   7    1.70    2.60
  -7   8  -7    0.90    3.00
  -7   8   7    2.70    2.60
   7   8  -7    6.80    1.50
   7  -8   7    2.00    2.50
  -7  -8  -7    5.10    3.10
  -7   8   7    7.30    2.90
  -7  -9   7    9.30    1.90
  -7   9  -7    4.00    3.30
   7   9  -7    8.70    1.80
  -7  -9  -7    9.10    3.50
  -7   9   7    1.40    2.90
  -7  10  -7   -2.00    3.20
  -7 -10   7   -1.60    1.90
   7  10  -7   -3.20    1.90
  -7 -10  -7   -2.60    3.50
  -7  10   7   -1.60    3.00
  -7  11  -7   81.79    8.20
  -7 -11   7   91.29    6.70
  -7  11   7  101.69    8.00
  -7 -11  -7   89.99    8.40
   7  11  -7   86.49    6.70
  -7 -12   7   22.80    2.90
  -7  12  -7   17.80    4.20
  -7 -12  -7   24.80    4.70
  -7  12   7   17.40    4.00
   7  12  -7   14.40    4.40
  -7  13  -7   -0.40    3.90
   7  13  -7    3.30    2.80
  -7  13   7    7.00    4.60
   7  13  -7    1.50    2.10
  -7 -13  -7    1.20    4.40
  -7  14  -7    3.10    4.10
   7  14  -7    0.10    2.20
  -7 -14  -7   -0.80    4.50
   7  14  -7    1.70    3.00
  -7  14   7   -3.30    4.10
  -7  15  -7    0.30    4.60
   7  15  -7    6.00    2.40
  -7  15   7    0.90    4.40
   7  15  -7    1.00    3.10
  -7 -15  -7    5.60    5.20
  -7  16  -7   12.10    4.50
  -7 -16  -7   14.20    5.80
  -7  16   7    9.60    4.70
   7  16  -7    9.10    2.60
   7  16  -7    6.30    3.70
  -7  17  -7    1.50    4.50
  -7  17   7   -1.90    4.60
   7  17  -7    4.70    3.70
  -7 -17  -7    7.60    5.30
   8   0   7   -1.80    2.00
  -8   0  -7   -2.00    2.30
  -8   0  -7   -4.20    2.20
   8   1   7    8.30    2.10
   8   1   7   11.60    2.30
  -8   1  -7    4.00    2.70
  -8   1  -7    7.50    2.50
  -8  -1  -7    7.90    2.50
   8  -1   7    9.40    2.10
  -8   1   7    9.00    1.30
  -8  -1  -7    6.40    2.50
  -8   2  -7    9.70    2.60
   8   2   7   12.00    2.30
  -8   2  -7    9.00    2.60
   8   2   7   11.50    2.40
  -8  -2  -7    7.10    2.60
  -8  -2  -7    9.30    2.70
   8  -2   7   12.60    2.20
  -8   2   7   14.10    1.70
   8   3   7  132.19    8.60
  -8   3  -7  130.59    8.90
   8   3   7  133.29    8.60
  -8  -3   7  118.39    8.20
  -8   3  -7  116.69    8.60
  -8  -3  -7  123.29    8.80
   8  -3   7  126.19    8.50
  -8  -3  -7  103.79    8.90
  -8   3   7  123.99    8.20
   8   4   7   72.39    6.00
   8   4   7   72.29    5.60
  -8   4  -7   63.89    6.10
  -8  -4   7   65.39    5.10
  -8   4  -7   53.19    6.00
  -8  -4  -7   80.69    6.00
  -8  -4  -7   57.89    6.70
  -8   4   7   62.49    5.30
   8  -4   7   63.19    5.50
   8   5   7   -2.50    2.20
   8   5   7   -1.60    2.30
[truncated: 558,433 more chars]
